# Supplementary material for: The sterile insect technique is protected from evolution of mate discrimination
Source: PeerJ. 2022 Apr 18;10:e13301. doi: 10.7717/peerj.13301 (PMC9022645; doi:10.7717/peerj.13301)
Supplement: Supplemental Information 1 [file peerj-10-13301-s001.nb]

(* Content-type: application/vnd.wolfram.mathematica *)

(*** Wolfram Notebook File ***)
(* http://www.wolfram.com/nb *)

(* CreatedBy='Mathematica 12.3' *)

(*CacheID: 234*)
(* Internal cache information:
NotebookFileLineBreakTest
NotebookFileLineBreakTest
NotebookDataPosition[       158,          7]
NotebookDataLength[     14026,        302]
NotebookOptionsPosition[     13489,        286]
NotebookOutlinePosition[     13883,        302]
CellTagsIndexPosition[     13840,        299]
WindowFrame->Normal*)

(* Beginning of Notebook Content *)
Notebook[{
Cell[BoxData[{
 RowBox[{
  RowBox[{"Plot", "[", 
   RowBox[{
    RowBox[{"{", 
     RowBox[{
      RowBox[{"x", "/", 
       RowBox[{"(", 
        RowBox[{"x", "+", "1*^6"}], ")"}]}], ",", 
      RowBox[{"x", "/", 
       RowBox[{"(", 
        RowBox[{"x", "+", "1*^4"}], ")"}]}]}], "}"}], ",", 
    RowBox[{"{", 
     RowBox[{"x", ",", "0", ",", "1*^6"}], "}"}], ",", 
    RowBox[{"PlotStyle", "\[Rule]", 
     RowBox[{"{", 
      RowBox[{"Red", ",", "Blue"}], "}"}]}]}], 
   RowBox[{"(*", 
    RowBox[{",", 
     RowBox[{"AxesLabel", "\[Rule]", 
      RowBox[{"{", 
       RowBox[{"\"\<F\>\"", ",", "\"\<W\>\""}], "}"}]}]}], "*)"}], "]"}], 
  ";"}], "\[IndentingNewLine]", 
 RowBox[{"Labeled", "[", 
  RowBox[{"%", ",", 
   RowBox[{"{", 
    RowBox[{"\"\<F\>\"", ",", "\"\<W\>\""}], "}"}], ",", 
   RowBox[{"{", 
    RowBox[{"Left", ",", "Bottom"}], "}"}]}], 
  "]"}], "\[IndentingNewLine]"}], "Input",
 CellChangeTimes->{{3.8429474612786083`*^9, 3.842947464871176*^9}, {
  3.842947506174747*^9, 3.8429476643737183`*^9}, {3.842947777590351*^9, 
  3.842947790457714*^9}, {3.842948865855595*^9, 3.842948890610067*^9}, {
  3.842949029947433*^9, 3.8429490551163607`*^9}, {3.8429491219104023`*^9, 
  3.842949131892786*^9}, {3.842949777183969*^9, 3.842949861331023*^9}, {
  3.844679103993722*^9, 3.844679109139221*^9}, {3.84467925883226*^9, 
  3.844679279848646*^9}},
 CellLabel->"In[5]:=",ExpressionUUID->"b83e42b9-9cc5-44fa-b722-bfe66fd0591a"],

Cell[BoxData[
 TemplateBox[{
   StyleBox["000", FontSize -> 24], "\"F\"", "\"W\""},
  "Labeled",
  DisplayFunction->(GridBox[{{
      ItemBox[#2, DefaultBaseStyle -> "LabeledLabel"], 
      TagBox[
       ItemBox[
        PaneBox[
         TagBox[#, "SkipImageSizeLevel"], Alignment -> {Center, Baseline}, 
         BaselinePosition -> Baseline], DefaultBaseStyle -> "Labeled"], 
       "SkipImageSizeLevel"]}, {"", 
      ItemBox[#3, DefaultBaseStyle -> "LabeledLabel"]}}, 
    GridBoxAlignment -> {"Columns" -> {{Center}}, "Rows" -> {{Center}}}, 
    AutoDelete -> False, 
    GridBoxItemSize -> {"Columns" -> {{Automatic}}, "Rows" -> {{Automatic}}}, 
    BaselinePosition -> {1, 2}]& ),
  InterpretationFunction->(RowBox[{"Labeled", "[", 
     RowBox[{#, ",", 
       RowBox[{"{", 
         RowBox[{#2, ",", #3}], "}"}], ",", 
       RowBox[{"{", 
         RowBox[{"Left", ",", "Bottom"}], "}"}], ",", 
       RowBox[{"{", "}"}]}], "]"}]& )]], "Input",
 CellChangeTimes->{{3.844679545934698*^9, 
  3.844679545936771*^9}},ExpressionUUID->"08668776-bcca-44b9-9705-\
c24166741dac"],

Cell[BoxData[
 TemplateBox[{
   GraphicsBox[{{{}, {}, 
      TagBox[{
        RGBColor[1, 0, 0], 
        AbsoluteThickness[1.6], 
        Opacity[1.], 
        LineBox[CompressedData["
1:eJwVj3k01AkcwB2xtiYdXpqmiUpTMs1vSrN608r3912Kcr0hz/F6jBzZ1ZRr
s5UzR95sYam26GIsESrna02lpawrxqBh8KvIkasnQ0i2/ePzPv98/vlsOX7a
yU9DTU3N/hv/e78WN+/N+yugkX+ioXrExSKt0Sojgh1Kfn165IItnQe8yLhX
Tuw4UjBtoHtJ3wq0OrOHD7DTyRfjU3cd9Y6C6ELJr3vZErLemcycp/lCltt+
c4JdSurttmk4qRYGVZZRd9jsGtLG5BkraSgObPibBSZsOXk/+/HwuYp06Dpv
Ifp9rp8cTOsPMDPMAeEI75B50Ti5XMP/rsKlCJSDKd6M65/Ictey1sVlpTD6
5X5sXfVnkj+RqBpLrYRtjLFRwR+L5NXORqeMvCrIEo1kJvqqY4gncYM5/gwG
RrtMzKY1MX3VW7+mhedQJerxbHfVRunHScaT5hpIwBLNFZM6SDxgFfaVv4B+
eob9bo8VmF04zD9yqg5UK6Njdjxeifln3axOrq6HyIKNaUrWauy16zZKq2uA
+paYCob7GtzZIa1wOdoEurcd9bbnrsVNjlGdI9PNQCzc9GWM6+E1S5tl3TEt
sMEjVEfbYB32jz3Kjg1thS/epQNPAvTR0WHSS8WVQUFghJ7o1noMY+gfKuiW
gcDgwbnhUTom+Ni5/ZjcBjIvYacdj4HKMPkbW74cmJKM+Hv+G9EFv88PaJeD
d4pFYGsJE6Vr76YMh7fD6cjAnMnhTXhg+p3cndYBrvP6bbN0Q+zJdajRz+gA
5mp9pv+ezThVlop13E6YMvL7bNu4GQs/uEU0VHbCQdrIx/UhW3Cxp/qUh/Vr
0DIv9FGs24rBE96Dl1pfQ8FYafSV4q3YvPeAmb29ApqCP1aaHTXCGD/dFDOZ
AuThwTfaJ4ww/2Scgd3hLrB+sUfln7gNl1yf0n+SdsG+oe0iyoSFfxodfqVl
1g00sTDZuZaFk7p1DyZyusFTvaWx6JftWCTxanJmKOHqXGyJpvYO3C9L+OyV
oAQ+P0zP4fYOrPm0If3rqBI87DNToyyNUUJ/xal36wHhO+3Kgl5jLCvO6daR
9kC/bd6cNH4nWkrrHnJYvSD/klhRY2yCPpbKIZq4F+4R95kvn5tg5XljOXOw
F+Z4y+4Un2DjO4fk8XrrPuBKsxrSNHbh0PL4Wu2sPmgTRwUFZuxCL0qRKZ3p
gylOqqkJcNCX6SdtFlAwKxi8NaDgYDMVdfG7vyiYGLNaka7kYDI3wCc8l4KB
i5LfsI+DZYJcg6E8CtqeCJ1v93NQFWq692UBBcU7lTpuExzktWt2XHhIga96
a2ijJoFBN12WVFXf+oePD5cQBJq/eUurbaOg3pZeKdxD4JrqWiW3nYLqwTPb
VvEIPGOaKM7soKCIyVsK5BP4Q3v5xRAFBUlJxWUsKwJztUDdsI8CEEoMb7gT
GBNZPB08QoHZgvpl62MErr8aXqP8QMGua8J5lSeBpovHQw6OUcBo2tTh5Eug
+5VHQfRJCmb2XRfTThP4XiyZlE5TMN42M/t3MIE8xfQz1sy3X5GL389hBN5a
KQ5KnqVAJllLvjxLYOxEaojXPAX/WgQXhUUQqDO7vLZugYKnXS0Mo2gC/8nq
UnEXKSgPI5JksQQe26iuc/0rBYWrLqui4wlsTEmYX1qi4D8+5llg
         "]]}, 
       Annotation[#, "Charting`Private`Tag$7836#1"]& ], 
      TagBox[{
        RGBColor[0, 0, 1], 
        AbsoluteThickness[1.6], 
        Opacity[1.], 
        LineBox[CompressedData["
1:eJwV0nc01u8bB/DH3vQlMyuy81Ap6auu+y6SpKJQQgoNUkJpmPFFw8hKQomQ
lWQkI2WFVGZk9niynvGxR6Lf8/vjPvd5nXO/r/M+17k3nr1i6cJOIpG6WOf/
9y4unazhX3Hw/VznyWT5D3tiWoySfLW8kMvv05mqN1NBzy/4i6VWMPpRfLvB
51E+cHU/H9+tFYtIj4ydvZYr4N2ZYxq8C4/Q2xPjjwY5P4AHg8O1vSYZ+fbN
rbRSa8H9TtG1bVrpaL5NAzH1m+DAJ/6ExOgXKIUQtDlZ2AJKwk6lq/NZ6L/p
0TvrBb5Az2OxxcaaPLRLLLerQr8NiobcJLVVX6FXjqZM6z3t0CBK2dBUX4jE
CUvxfIMOSDuxy5Cs9QY1kbi+Wv7TBZG3z30eti9GsYPhyRRmF/imxtjFRpeg
D9bhdYW13WBNnfRdmi9DnsZH/HisesCIR1IoV70czXq8/ekj2gtbNPel2J96
h0J9JXiWPvWCoMeTqo81lSiAb6fSM6U+WI5pNL82W4V2GRvweDf0wWjJ7ICa
6nu094Hey0LnfhheVQloqK9BSq0J4QEPB6Bin/9TLa1adNTk1tfdb4Zgq1Xc
WEhdLdreYP42XWoYss/l6Aza16EVN74NdVbDkHC3+310dD26kJ1lmdc8DB5f
ycPz843ojaKXhWbaTxgbNlI/EvUJSaL2IyodP8FhxtYjW70JfaQpmzdxUMBM
PIx06lQzqkx7+hefoYDqqSHFmprPKDv1m6Cp8AikXJq/IG3bigT7iyyoO0Zg
vb/Aa8/ZVuT9++BYsMMIsKXpYxXVryj45/ay2ZwRuDzbqFtf/w3xm7oa3jSg
gsaf9s6rom2o3H1vhtwpKlA5B2/In25DeXKBUxy+VDglMVfjs9SGJl+k9BRU
UOGAgaKFplYHuubwaZ3stl+wN8+Y46B/BxrQVeRvsfgF/yq4lVxs60B2oe3x
rVd+AZmrVPqlTydaInanjLz8BeJtZhS1ui5UMHFUkyIxCsJGV+NMJLuRwl1n
82rdUeAtS9h/3rUbHUwn9a4/OAp/kn/mZK77jkIpbzjx7VGgXPDxUrHvQUqH
yvX/fB+F/r5kFePCHtTz7oC9GHMUug9//O7M0YtKNAMnazjGoElPyDDjZS/K
vDbVM6k9BoWkdE7lhR9o3lPzYb3fGPglfolXjBpAEfJRRJbQOFwXmDNBlAFU
MHR1+Kj8OHj4S/8+vX0QaQbNhBWTx8HZ2dnhad8gip+XfFZ0eBxUpPzERNYP
IypZLLHk/jgIUkX7Ixx/omG/4kihlXG4m6JSInfvJ/on2dlhHe8EcNvsjMx/
8xOFVf86OLJ+Av422aNWbgqCwOEHq9oTMPMqO0Mwn4IEdAQy5B0moPf2Hvf7
yyNoV3OiX1fpBERbPde1VaSiRwl//RJqJmC/DvecugkVvQsrPW/QPAFFlNZb
DXFUVF58Uk5tYALumdqHs+n+QseL1F0L2SZhl6Rvus+5UURyq6geMZ6Eqamh
c/sjRpFEunTaqvkkZDbv0xQvHkUdXn5vSdaTIMr6T0VsYyhaisFe5zIJNGpS
NSN5DF011149EDIJyUXlvU4d4+hx8wnlhKpJsHwgl7L19zgSiDUnXaqbBN5z
QY5sGyeQTU67jm7LJHhLm46lXp5AeZmyCSE9k2Ae2DPXyzeJRMn8z51nJmHN
fFHkKKIhxwX9mh3KNHCc0NtvmM9A3+VNw2Nv0WAmTl39QAcDtW2+aBIeQINg
JMt/fJmBLLK/63mG0CDzEccXN2MmahpSUlONpAHNuN3qyQATGaYfVRRNo8G/
bWVbV7mnkAQH5ahEPQ0atK322ulPo93XPxfHc9MhkuPItrMHp5HZoSexrvx0
sOk9sOmC/TQSHf9XYqcwHcZDDLm9g6fRsZlNp6rE6SDQr9x8/+s0esHIUfDa
RIej92YsKs7PIN5j1wOSER36RqPOyCTOInneMBNHbzro2ayTqMqbRUOpcpte
+dDhQWN08+kPsyj3w4Yfi7foYJj9cNuLyVmkrXlZwieIDikXY7l0d8+hA0Ll
T8mRdDhNT3hpTJlDdotbXkVl0mFkOmXaY/MC6v3L0ezbwcqflc8UwwuodXfd
W+VuOsS1p9qWWi0g+mCcYUMPHYzePK1d8V9Av12MddYG6PDCOy0+tG0BkV0V
6LvG6XB+McMg+foi2qj3I39qhQ60P7lBjTVLaG0vl1mkIgMcV4/n8nUuIZU+
kYJ4JQZ0rq52mo0toRQUsj1pEwOq146ofxNaRmeDXzUlqTMghjT3pcd2GdU5
R+Xe0mXALk5D2cm5ZVRdr2L8DhgQLvC5VFBjBZHI1w7a2zFgVeDa8GHDFVR1
RqpSzIEBnoLy/A+PrKCttYoLjacZYCfkYS9+fQVtqQvu1HBigI7Iek752hU0
0rWxsOMiA7pF7Sx07P8giZLaS7XXGbBJhk6zeLiKdCTfH9KOYoB6yYZe3cxV
5LK9Mqc2mgHaR80aRCpYJm4v28QwYEdozrNW6iraP7Hj5q14BhyYuWBlunMN
2bDxX8l6woBLzb+q0dAa6lu4GZCRxQDbKuLTIwkSjs0Oer2vmgH998KAZyMJ
szvl6zx9zwCHEwql17VI2JH2VXC5hgFOs4fTrRAJX7LPJLJqWfM0CvzEXEl4
Y8a3rJlPDPCPv7Q1qoqE8/pIh/d0MCDNfeJJqDMb9rTSuV8zyoAkHRXb+sts
mBhwSh0bY0DctKMU5002/DFO/bLQBANCr/XEBUWw4Ydp2WZWNAa4+jVG+Jay
4VphL/1uggFbI14EePKy46zjvvdTlxjwMe+Mk0MeOyZsc2Ws+ZhApfVq7pjj
wEVGTtWVakygz79Mr1vlwOnJ4XceqjNh9u9N2WM8nFj4hXmYiwYT2NfLCHvI
cOLLKxXWAlpMUDC0nX6JODH78oT6YTITbB/8KJOL4MTfrb97vtZjwrfNfUZc
qlzYf2MZ7zxiQoV7v0OnDTfOj457m2rDBP76KwZbznLjTAk53pMnWHlZjvWR
l7jx237rYtGTTFhq1mgyCeLG4tI7VENsmaCn7rOtIocbx2WXh562Z0IB5R/e
56vcuJV3lLl0lgnPbExeX0nnwdFqf0oq3JnwHy7iECB4cUWV30JWEBMow72J
ZUu8+HpgOnn7HSagQDayMzsfpvGkrn1g+Xf10RNV4nz4lczA+R/BTPAwJPKu
GPLhyKApN+5QJtjpb7buvMuH25rePTG7x+qjnZmdsokfu4SvC4mIYcKIVJK5
rq0A1mzNIDifM2FeKCBQrVwIn4xBX7oqmeCXsyGmT2Udztsn9jy9iwlNXwNL
ZU7+g+u/GBnETTBBOPWImGqmKP7ext1z9g8TyCvJzjIMMbxttUU4XJAAaVsv
Xm55cUwy9eselibgz5k31KoLErjf9vlisyoBOW6+Yu4pktjw0vvcpC0EWMi/
ujVOk8Lia/QYTUMC2k47dh/Sk8GPP039CjcmQDY9KST73AacyaGEA80JOBO1
x+1bkSweoPBpn7ci4IqfWwYxLocrUGbGZjsCbH5LtC9KKWCTO45+R86y8usk
ZM9tUcSnlVPf+1wgYEbZZcmsRRHT5C1iW9wJMBacmJL03IgPrR130fAigMsw
z6lHXAkPqlZ7iNxg9aW/CYgrUMJv75bPHfcl4PPVqbIdx5VxS+9/JbmBBHT4
XH3cyVTGfYUH/W6EEGBSv2X+XOgmPDUkdWoljAD9MVX3IU0VfHK4OD3mPgGC
9xwjj9WpYPJ+JYnKSAIc2L625LuqYiZhenz5IQHxy0FFHNxquKqGNNMVR4CB
gbfY4VQ17P3cSSHwEQG25k+i/fep4+DEZ+/2JBHgSOEuyxlQx329G37nJxMw
Ypa1XBmigRNphQ90n7L6/QktrVXXxBGFrnHhaQRkk3NlGz5oYnaRgtep6QQs
63E+LTivheML7D43viBApzKtOYZ9Mz7EcdCyJIuA9nv+Hm5Jm7EA0STx30vW
/rSjt2qCNk5KVNl6PpeARYvRFGqPNh5pjAmUyCeASTcSiO3TxpaVl4fkWKaG
pd/Ag9q4xnrFUIXl9irHY6kj2niNoja3jeUCjT7eE0xtHC/ZY2nBsjPbN68W
DjKu8ae03f//+8Jy0yIyGe88xNX7l+UmM6kyxy1k/KPpmTBPAQE1o9c3ieiR
8VT/4l5hlvNl9f66GZDxGekfWbIsh4cXFKsYkbHOnhtnDVgGx3SFxyfJ2P2S
yxNPlnessEWY2JExbT2l8ibLmxMcf887kDFPisJAIMsyn+W6LJ3JOD5pUDqK
5QX9xHuCV8jY0PVaSC7LjPaFxXdXyThOhz25iGWqu5XLRW8yTrpsWVTOclu6
KGq4ScaBGXv6Gln+tOdqvrcvGd9DfYwvLFf3fpVRDiDjiGeGf7tYLvEmh7cF
kXGvhJPIAMt5IhHzASFknDh/WJ7K8v8A/zSRdQ==
         "]]}, 
       Annotation[#, "Charting`Private`Tag$7836#2"]& ]}, 
     InsetBox[
      StyleBox[
       Cell[
        TextData[
         StyleBox["S = 10,000", FontSize -> 24]], GeneratedCell -> False, 
        CellAutoOverwrite -> False, CellBaseline -> Baseline, TextAlignment -> 
        Left], Background -> GrayLevel[1.]], {490117.72588055127`, 
      0.8419088025523788}, {Left, Baseline}, Alignment -> {Left, Top}], 
     InsetBox[
      StyleBox[
       Cell[
       "S = 1,000,000", GeneratedCell -> False, CellAutoOverwrite -> False, 
        CellBaseline -> Baseline, TextAlignment -> Left], FontSize -> 24, 
       Background -> GrayLevel[1.]], {470580.4938167579, 
      0.1812927527148782}, {Left, Baseline}, Alignment -> {Left, Top}]}, 
    AspectRatio -> NCache[GoldenRatio^(-1), 0.6180339887498948], 
    Axes -> {True, True}, AxesLabel -> {None, None}, AxesOrigin -> {0, 0}, 
    DisplayFunction -> Identity, Frame -> {{False, False}, {False, False}}, 
    FrameLabel -> {{None, None}, {None, None}}, 
    FrameTicks -> {{Automatic, Automatic}, {Automatic, Automatic}}, 
    GridLines -> {None, None}, GridLinesStyle -> Directive[
      GrayLevel[0.5, 0.4]], 
    ImagePadding -> {{10.197917, 9.697917}, {9.490203, 0.5}}, 
    Method -> {
     "DefaultBoundaryStyle" -> Automatic, 
      "DefaultGraphicsInteraction" -> {
       "Version" -> 1.2, "TrackMousePosition" -> {True, False}, 
        "Effects" -> {
         "Highlight" -> {"ratio" -> 2}, "HighlightPoint" -> {"ratio" -> 2}, 
          "Droplines" -> {
           "freeformCursorMode" -> True, 
            "placement" -> {"x" -> "All", "y" -> "None"}}}}, 
      "DefaultMeshStyle" -> AbsolutePointSize[6], "ScalingFunctions" -> None, 
      "CoordinatesToolOptions" -> {"DisplayFunction" -> ({
          (Identity[#]& )[
           Part[#, 1]], 
          (Identity[#]& )[
           Part[#, 2]]}& ), "CopiedValueFunction" -> ({
          (Identity[#]& )[
           Part[#, 1]], 
          (Identity[#]& )[
           Part[#, 2]]}& )}}, 
    PlotRange -> {{-20833.333333333336`, 
     1.0208333333333334`*^6}, {-0.05500550053894054, 1.0451045102398702`}}, 
    PlotRangeClipping -> True, PlotRangePadding -> Automatic, 
    Ticks -> {Automatic, Automatic}], 
   StyleBox[
   "P", FontSize -> 36, FontWeight -> Plain, FontColor -> GrayLevel[0]], 
   StyleBox[
   "M", FontSize -> 36, FontWeight -> Plain, FontColor -> GrayLevel[0]]},
  "Labeled",
  DisplayFunction->(GridBox[{{
      ItemBox[#2, DefaultBaseStyle -> "LabeledLabel"], 
      TagBox[
       ItemBox[
        PaneBox[
         TagBox[#, "SkipImageSizeLevel"], Alignment -> {Center, Baseline}, 
         BaselinePosition -> Baseline], DefaultBaseStyle -> "Labeled"], 
       "SkipImageSizeLevel"]}, {"", 
      ItemBox[#3, DefaultBaseStyle -> "LabeledLabel"]}}, 
    GridBoxAlignment -> {"Columns" -> {{Center}}, "Rows" -> {{Center}}}, 
    AutoDelete -> False, 
    GridBoxItemSize -> {"Columns" -> {{Automatic}}, "Rows" -> {{Automatic}}}, 
    BaselinePosition -> {1, 2}]& ),
  InterpretationFunction->(RowBox[{"Labeled", "[", 
     RowBox[{#, ",", 
       RowBox[{"{", 
         RowBox[{#2, ",", #3}], "}"}], ",", 
       RowBox[{"{", 
         RowBox[{"Left", ",", "Bottom"}], "}"}], ",", 
       RowBox[{"{", "}"}]}], "]"}]& )]], "Input",
 CellChangeTimes->{{3.844679407783369*^9, 3.844679415720931*^9}, {
  3.844679466508595*^9, 3.844679494432991*^9}, {3.844679637523494*^9, 
  3.8446796483117123`*^9}, {3.844679687740316*^9, 3.8446796932342463`*^9}, {
  3.8460704857005*^9, 3.84607050732526*^9}, {3.846070542878137*^9, 
  3.8460705474461327`*^9}, {3.846070584714469*^9, 3.846070601220778*^9}, {
  3.846140409659523*^9, 3.8461404193189774`*^9}, {3.8461407420269117`*^9, 
  3.8461407428061867`*^9}},ExpressionUUID->"0cb8567d-22d7-4056-8444-\
91004a8b6a76"]
},
WindowSize->{808, 873},
WindowMargins->{{222, Automatic}, {Automatic, 10}},
FrontEndVersion->"12.3 for Mac OS X x86 (64-bit) (June 19, 2021)",
StyleDefinitions->"Default.nb",
ExpressionUUID->"eb043598-8810-4d7b-9550-0c72915408a5"
]
(* End of Notebook Content *)

(* Internal cache information *)
(*CellTagsOutline
CellTagsIndex->{}
*)
(*CellTagsIndex
CellTagsIndex->{}
*)
(*NotebookFileOutline
Notebook[{
Cell[558, 20, 1441, 37, 94, "Input",ExpressionUUID->"b83e42b9-9cc5-44fa-b722-bfe66fd0591a"],
Cell[2002, 59, 1081, 26, 63, "Input",ExpressionUUID->"08668776-bcca-44b9-9705-c24166741dac"],
Cell[3086, 87, 10399, 197, 264, "Input",ExpressionUUID->"0cb8567d-22d7-4056-8444-91004a8b6a76"]
}
]
*)
