# Supplementary material for: The sterile insect technique is protected from evolution of mate discrimination
Source: PeerJ. 2022 Apr 18;10:e13301. doi: 10.7717/peerj.13301 (PMC9022645; doi:10.7717/peerj.13301)
Supplement: Supplemental Information 2 [file peerj-10-13301-s002.nb]

(* Content-type: application/vnd.wolfram.mathematica *)

(*** Wolfram Notebook File ***)
(* http://www.wolfram.com/nb *)

(* CreatedBy='Mathematica 10.1' *)

(*CacheID: 234*)
(* Internal cache information:
NotebookFileLineBreakTest
NotebookFileLineBreakTest
NotebookDataPosition[       158,          7]
NotebookDataLength[     67171,       1304]
NotebookOptionsPosition[     66279,       1279]
NotebookOutlinePosition[     66759,       1298]
CellTagsIndexPosition[     66716,       1295]
WindowFrame->Normal*)

(* Beginning of Notebook Content *)
Notebook[{

Cell[CellGroupData[{
Cell["\<\
Numerical Solutions of SIT in continuous time; here, evolution of a \
preference; haploid model where nmi = nfi\
\>", "Title",
 CellChangeTimes->{{3.653247233718869*^9, 3.653247243230265*^9}, {
  3.755905824162923*^9, 3.755905829138967*^9}, {3.814042968259284*^9, 
  3.8140429808864517`*^9}, {3.8158436286863203`*^9, 3.815843642092011*^9}, {
  3.8415739724256163`*^9, 3.841573979257607*^9}, {3.8415846243760853`*^9, 
  3.841584630932253*^9}, {3.842960601471375*^9, 
  3.842960642841123*^9}},ExpressionUUID->"7ca17ffc-b3b3-44b6-bd2e-\
c8fa65c9b7bd"],

Cell[CellGroupData[{

Cell[BoxData[
 RowBox[{"\[IndentingNewLine]", 
  RowBox[{
   RowBox[{
    RowBox[{"Pars", "=", 
     RowBox[{"{", 
      RowBox[{
       RowBox[{"S", " ", "\[Rule]", " ", "3*^6"}], ",", 
       RowBox[{"b", "\[Rule]", " ", "10"}], ",", 
       RowBox[{"K", "\[Rule]", " ", "1.0*^6"}], ",", 
       RowBox[{"\[Pi]", "->", "4.0"}], ",", 
       RowBox[{"\[Delta]", "->", " ", ".01"}]}], "}"}]}], ";"}], 
   "\[IndentingNewLine]", "\[IndentingNewLine]", 
   RowBox[{
    RowBox[{
     RowBox[{"total", "[", "t", "]"}], "=", " ", 
     RowBox[{"(", 
      RowBox[{
       RowBox[{"nf1", "[", "t", "]"}], "+", 
       RowBox[{"nf2", "[", "t", "]"}], "+", 
       RowBox[{"nm1", "[", "t", "]"}], " ", "+", " ", 
       RowBox[{"nm2", "[", "t", "]"}]}], ")"}]}], ";"}], 
   "\[IndentingNewLine]", 
   RowBox[{
    RowBox[{
     RowBox[{"totalm", "[", "t", "]"}], " ", "=", " ", 
     RowBox[{"(", 
      RowBox[{
       RowBox[{"nm1", "[", "t", "]"}], " ", "+", " ", 
       RowBox[{"nm2", "[", "t", "]"}]}], ")"}]}], ";"}], 
   "\[IndentingNewLine]", 
   RowBox[{
    RowBox[{
     RowBox[{"nm1", "[", "t", "]"}], " ", "=", " ", 
     RowBox[{"nf1", "[", "t", "]"}]}], ";"}], "\[IndentingNewLine]", 
   RowBox[{
    RowBox[{
     RowBox[{"nm2", "[", "t", "]"}], " ", "=", " ", 
     RowBox[{"nf2", "[", "t", "]"}]}], ";"}], "\[IndentingNewLine]", 
   RowBox[{
    RowBox[{"Sols", "=", 
     RowBox[{"NDSolve", "[", "\[IndentingNewLine]", 
      RowBox[{
       RowBox[{"{", "\[IndentingNewLine]", 
        RowBox[{
         RowBox[{
          RowBox[{
           RowBox[{
            RowBox[{"nf1", "'"}], "[", "t", "]"}], "\[Equal]", " ", 
           RowBox[{
            RowBox[{
             RowBox[{"nf1", "[", "t", "]"}], 
             RowBox[{"(", 
              RowBox[{"1", "-", 
               RowBox[{
                RowBox[{"total", "[", "t", "]"}], "/", "K"}]}], ")"}], 
             RowBox[{"(", 
              RowBox[{
               RowBox[{"Log", "[", "b", "]"}], " ", "+", " ", 
               RowBox[{"Log", "[", 
                RowBox[{"totalm", "[", "t", "]"}], "]"}], " ", "-", " ", 
               RowBox[{"Log", "[", 
                RowBox[{
                 RowBox[{"totalm", "[", "t", "]"}], "+", "S"}], "]"}]}], " ", 
              ")"}], " ", 
             RowBox[{"(", 
              RowBox[{
               RowBox[{"(", 
                RowBox[{
                 RowBox[{"nm1", "[", "t", "]"}], "+", 
                 RowBox[{
                  RowBox[{"nm2", "[", "t", "]"}], "/", "2"}]}], ")"}], "/", 
               RowBox[{"totalm", "[", "t", "]"}]}], ")"}]}], "+", 
            "\[IndentingNewLine]", 
            RowBox[{
             RowBox[{"nf2", "[", "t", "]"}], 
             RowBox[{"(", 
              RowBox[{"1", "-", 
               RowBox[{
                RowBox[{"total", "[", "t", "]"}], "/", "K"}]}], ")"}], 
             RowBox[{"(", 
              RowBox[{
               RowBox[{"Log", "[", "b", "]"}], " ", "+", "  ", 
               RowBox[{"Log", "[", "\[Pi]", "]"}], " ", "+", 
               RowBox[{"Log", "[", 
                RowBox[{"totalm", "[", "t", "]"}], "]"}], " ", "-", " ", 
               RowBox[{"Log", "[", 
                RowBox[{
                 RowBox[{"\[Pi]", 
                  RowBox[{"(", 
                   RowBox[{"totalm", "[", "t", "]"}], ")"}]}], "+", "S"}], 
                "]"}]}], " ", ")"}], 
             RowBox[{"(", 
              RowBox[{
               RowBox[{"nm1", "[", "t", "]"}], "/", 
               RowBox[{"(", 
                RowBox[{"2", " ", 
                 RowBox[{"totalm", "[", "t", "]"}]}], ")"}]}], ")"}]}], " ", 
            "-", " ", 
            RowBox[{"\[Delta]", " ", 
             RowBox[{"nf1", "[", "t", "]"}]}]}]}], "/.", "Pars"}], ",", 
         "\[IndentingNewLine]", "\[IndentingNewLine]", 
         RowBox[{
          RowBox[{
           RowBox[{
            RowBox[{"nf2", "'"}], "[", "t", "]"}], "\[Equal]", " ", 
           RowBox[{
            RowBox[{
             RowBox[{"nf2", "[", "t", "]"}], 
             RowBox[{"(", 
              RowBox[{"1", "-", 
               RowBox[{
                RowBox[{"total", "[", "t", "]"}], "/", "K"}]}], ")"}], 
             RowBox[{"(", 
              RowBox[{
               RowBox[{"Log", "[", "b", "]"}], " ", "+", "  ", 
               RowBox[{"Log", "[", "\[Pi]", "]"}], " ", "+", 
               RowBox[{"Log", "[", 
                RowBox[{"totalm", "[", "t", "]"}], "]"}], " ", "-", " ", 
               RowBox[{"Log", "[", 
                RowBox[{
                 RowBox[{"\[Pi]", 
                  RowBox[{"(", 
                   RowBox[{"totalm", "[", "t", "]"}], ")"}]}], "+", "S"}], 
                "]"}]}], " ", ")"}], " ", 
             RowBox[{"(", 
              RowBox[{
               RowBox[{"(", 
                RowBox[{
                 RowBox[{
                  RowBox[{"nm1", "[", "t", "]"}], "/", "2"}], "+", 
                 RowBox[{"nm2", "[", "t", "]"}]}], ")"}], "/", 
               RowBox[{"totalm", "[", "t", "]"}]}], ")"}]}], " ", "+", " ", 
            RowBox[{
             RowBox[{"nf1", "[", "t", "]"}], 
             RowBox[{"(", 
              RowBox[{"1", "-", 
               RowBox[{
                RowBox[{"total", "[", "t", "]"}], "/", "K"}]}], ")"}], 
             RowBox[{"(", 
              RowBox[{
               RowBox[{"Log", "[", "b", "]"}], " ", "+", " ", 
               RowBox[{"Log", "[", 
                RowBox[{"totalm", "[", "t", "]"}], "]"}], " ", "-", " ", 
               RowBox[{"Log", "[", 
                RowBox[{
                 RowBox[{"totalm", "[", "t", "]"}], "+", "S"}], "]"}]}], " ", 
              ")"}], " ", " ", 
             RowBox[{"(", 
              RowBox[{
               RowBox[{"nm2", "[", "t", "]"}], "/", 
               RowBox[{"(", 
                RowBox[{"2", " ", 
                 RowBox[{"totalm", "[", "t", "]"}]}], ")"}]}], ")"}]}], "-", 
            " ", 
            RowBox[{"\[Delta]", " ", 
             RowBox[{"nf2", "[", "t", "]"}]}]}]}], "/.", "Pars"}], ",", 
         "\[IndentingNewLine]", "\[IndentingNewLine]", 
         RowBox[{
          RowBox[{
           RowBox[{"freq", "[", "t", "]"}], "==", 
           RowBox[{
            RowBox[{"nf2", "[", "t", "]"}], "/", 
            RowBox[{"(", 
             RowBox[{
              RowBox[{"nf1", "[", "t", "]"}], "+", 
              RowBox[{"nf2", "[", "t", "]"}]}], ")"}]}]}], "/.", "Pars"}], 
         ",", "\[IndentingNewLine]", 
         RowBox[{
          RowBox[{
           RowBox[{"males", "[", "t", "]"}], " ", "==", " ", 
           RowBox[{
            RowBox[{"nf1", "[", "t", "]"}], " ", "+", " ", 
            RowBox[{"nf2", "[", "t", "]"}]}]}], "/.", "Pars"}], ",", 
         "\[IndentingNewLine]", "\[IndentingNewLine]", 
         RowBox[{"(*", 
          RowBox[{
           RowBox[{
            RowBox[{"nf1", "[", "0", "]"}], "\[Equal]", " ", "32*^4"}], ",", 
           RowBox[{
            RowBox[{"nf2", "[", "0", "]"}], "==", " ", "1*^4"}], ",", " ", 
           RowBox[{
            RowBox[{"nm1", "[", "0", "]"}], " ", "==", " ", "32*^4"}], ",", 
           " ", 
           RowBox[{
            RowBox[{"nm2", "[", "0", "]"}], " ", "==", " ", "1*^4"}]}], 
          "*)"}], "\[IndentingNewLine]", 
         RowBox[{
          RowBox[{"nf1", "[", "0", "]"}], "\[Equal]", " ", "32.7*^4"}], ",", 
         RowBox[{
          RowBox[{"nf2", "[", "0", "]"}], "==", " ", "0.3*^4"}], ",", " ", 
         RowBox[{
          RowBox[{"nm1", "[", "0", "]"}], " ", "==", " ", "32.7*^4"}], ",", 
         " ", 
         RowBox[{
          RowBox[{"nm2", "[", "0", "]"}], " ", "==", " ", "0.3*^4"}]}], 
        "\[IndentingNewLine]", "}"}], ",", "\[IndentingNewLine]", 
       "\[IndentingNewLine]", 
       RowBox[{"{", 
        RowBox[{
         RowBox[{"nf1", "[", "t", "]"}], ",", 
         RowBox[{"nf2", "[", "t", "]"}], ",", 
         RowBox[{"males", "[", "t", "]"}], ",", " ", 
         RowBox[{"freq", "[", "t", "]"}]}], "}"}], ",", 
       RowBox[{"{", 
        RowBox[{"t", ",", "0", ",", "20"}], "}"}]}], "   ", "]"}]}], ";"}], 
   "\[IndentingNewLine]", "\[IndentingNewLine]", 
   RowBox[{"(*", 
    RowBox[{
     RowBox[{
      RowBox[{"exp", 
       RowBox[{"(", "r", ")"}]}], " ", "=", " ", 
      RowBox[{"b", " ", 
       RowBox[{"(", 
        RowBox[{"n", "/", 
         RowBox[{"(", 
          RowBox[{"n", "+", "S"}], ")"}]}], ")"}]}]}], ",", " ", 
     RowBox[{
     "a", " ", "strictly", " ", "increasing", " ", "function", " ", "of", " ",
       "n"}]}], "*)"}], "\[IndentingNewLine]", "\[IndentingNewLine]", 
   RowBox[{"LogPlot", "[", 
    RowBox[{
     RowBox[{"{", 
      RowBox[{
       RowBox[{"Evaluate", " ", "[", 
        RowBox[{
         RowBox[{"nf1", "[", "t", "]"}], "/.", "\[VeryThinSpace]", "Sols"}], 
        "]"}], ",", " ", 
       RowBox[{"Evaluate", "[", 
        RowBox[{
         RowBox[{"nf2", "[", "t", "]"}], "/.", "Sols"}], "]"}]}], 
      RowBox[{"(*", 
       RowBox[{",", " ", 
        RowBox[{"Evaluate", "[", 
         RowBox[{
          RowBox[{"males", "[", "t", "]"}], "/.", "Sols"}], "]"}]}], "*)"}], 
      " ", "}"}], ",", 
     RowBox[{"{", 
      RowBox[{"t", ",", "0", ",", "20"}], "}"}], ",", 
     RowBox[{"PlotRange", "\[Rule]", 
      RowBox[{"{", 
       RowBox[{"1", ",", "1*^7"}], "}"}]}], ",", 
     RowBox[{"Frame", "\[Rule]", "True"}], ",", 
     RowBox[{"PlotStyle", "\[Rule]", 
      RowBox[{"{", 
       RowBox[{"Red", ",", 
        RowBox[{"{", 
         RowBox[{"Blue", " ", ",", "Dashed"}], "}"}]}], "}"}]}], ",", 
     RowBox[{"PlotLegends", "\[Rule]", 
      RowBox[{"{", 
       RowBox[{"\"\<Nf1\>\"", ",", "\"\<Nf2\>\"", ",", "\"\<Males\>\""}], 
       "}"}]}], ",", " ", 
     RowBox[{"FrameLabel", "\[Rule]", 
      RowBox[{"{", 
       RowBox[{
        RowBox[{"Style", "[", 
         RowBox[{"\"\<Time\>\"", ",", "16"}], "]"}], ",", 
        RowBox[{"Style", "[", 
         RowBox[{"\"\<Density\>\"", ",", "16"}], "]"}]}], "}"}]}], ",", " ", 
     RowBox[{"LabelStyle", "\[Rule]", 
      RowBox[{"{", "}"}]}], ",", 
     RowBox[{"Epilog", "->", 
      RowBox[{"{", "\[IndentingNewLine]", 
       RowBox[{
        RowBox[{"Text", "[", 
         RowBox[{
          RowBox[{"Style", "[", 
           RowBox[{
           "\"\<non-discriminator\>\"", ",", "   ", "24", ",", "Red", ",", 
            "  ", 
            RowBox[{"FontFamily", "->", "Arial"}]}], "]"}], ",", 
          RowBox[{"{", 
           RowBox[{"7.3", ",", "14.3"}], "}"}]}], "]"}], " ", ",", 
        RowBox[{"Text", "[", 
         RowBox[{
          RowBox[{"Style", "[", 
           RowBox[{"\"\<discriminator\>\"", ",", "24", ",", "Blue", ",", 
            RowBox[{"FontFamily", "->", "Arial"}]}], "]"}], ",", 
          RowBox[{"{", 
           RowBox[{"5.1", ",", "6.9"}], "}"}]}], "]"}], ",", 
        "\[IndentingNewLine]", 
        RowBox[{"Text", "[", 
         RowBox[{
          RowBox[{"Style", "[", 
           RowBox[{"\"\<A\>\"", ",", "24", ",", "Black", ",", 
            RowBox[{"FontFamily", "->", "Arial"}]}], "]"}], ",", 
          RowBox[{"{", 
           RowBox[{"19.1", ",", "14.5"}], "}"}]}], "]"}]}], 
       "\[IndentingNewLine]", "}"}]}]}], "\[IndentingNewLine]", "]"}], 
   "\[IndentingNewLine]", "\[IndentingNewLine]", 
   RowBox[{"Plot", "[", 
    RowBox[{
     RowBox[{"{", 
      RowBox[{"Evaluate", "[", 
       RowBox[{
        RowBox[{"freq", "[", "t", "]"}], "/.", "Sols"}], "]"}], "}"}], ",", 
     RowBox[{"{", 
      RowBox[{"t", ",", "0", ",", "16"}], "}"}], ",", 
     RowBox[{"PlotRange", "\[Rule]", 
      RowBox[{"{", 
       RowBox[{"0", ",", "1"}], "}"}]}], ",", 
     RowBox[{"Frame", "\[Rule]", "True"}], ",", 
     RowBox[{"PlotStyle", "\[Rule]", 
      RowBox[{"{", "Green", "}"}]}], ",", 
     RowBox[{"PlotLegends", "\[Rule]", 
      RowBox[{"{", "\"\<freq\>\"", "}"}]}], ",", 
     RowBox[{"FrameLabel", "\[Rule]", 
      RowBox[{"{", 
       RowBox[{
        RowBox[{"Style", "[", 
         RowBox[{"\"\<Time\>\"", ",", "16"}], "]"}], ",", 
        RowBox[{"Style", "[", 
         RowBox[{"\"\<Frequency\>\"", ",", "16"}], "]"}]}], "}"}]}], ",", 
     RowBox[{"Epilog", "->", 
      RowBox[{"{", "\[IndentingNewLine]", 
       RowBox[{
        RowBox[{"Text", "[", 
         RowBox[{
          RowBox[{"Style", "[", 
           RowBox[{"\"\<Discrimination frequency\>\"", ",", "24", ",", 
            RowBox[{"FontFamily", "->", "Arial"}]}], "]"}], ",", 
          RowBox[{"{", 
           RowBox[{"6.5", ",", "0.5"}], "}"}]}], "]"}], ",", 
        "\[IndentingNewLine]", 
        RowBox[{"Text", "[", 
         RowBox[{
          RowBox[{"Style", "[", 
           RowBox[{"\"\<B\>\"", ",", "24", ",", 
            RowBox[{"FontFamily", "->", "Arial"}]}], "]"}], ",", 
          RowBox[{"{", 
           RowBox[{"15.1", ",", "0.9"}], "}"}]}], "]"}]}], 
       "\[IndentingNewLine]", "}"}]}]}], "]"}], 
   "\[IndentingNewLine]"}]}]], "Input",
 CellChangeTimes->{{3.653247268386902*^9, 3.6532474627786407`*^9}, {
   3.653320826542371*^9, 3.6533210331605444`*^9}, 3.6533210728236556`*^9, {
   3.653321227071025*^9, 3.6533215492422237`*^9}, {3.653321627025918*^9, 
   3.653321773851923*^9}, {3.653321811331249*^9, 3.653321897910079*^9}, {
   3.653321935844412*^9, 3.653321981197608*^9}, {3.6533220994206743`*^9, 
   3.653322186662014*^9}, {3.6533223967829924`*^9, 3.653322411030711*^9}, {
   3.65332252356744*^9, 3.6533225241824493`*^9}, {3.6533226931737947`*^9, 
   3.653322693918806*^9}, {3.6533227970566406`*^9, 3.6533228121418724`*^9}, {
   3.6533234817417583`*^9, 3.653323485203958*^9}, {3.6550364841047583`*^9, 
   3.6550365223747063`*^9}, 3.655036761412655*^9, {3.655037096832376*^9, 
   3.655037097110035*^9}, {3.65503742370538*^9, 3.655037471183861*^9}, {
   3.655037542515315*^9, 3.655037679644986*^9}, {3.6550377783724403`*^9, 
   3.655037785288991*^9}, {3.655038189549324*^9, 3.655038195020384*^9}, 
   3.65505484118611*^9, {3.6550548858926673`*^9, 3.6550549059028115`*^9}, {
   3.657369397107594*^9, 3.657369398085808*^9}, {3.657369779710026*^9, 
   3.657369782555373*^9}, {3.657369852655349*^9, 3.6573698542177773`*^9}, {
   3.6573699755952253`*^9, 3.657370015126904*^9}, {3.6573700724477873`*^9, 
   3.6573700734918203`*^9}, 3.6573701630214453`*^9, 3.657370372361453*^9, {
   3.657370516766447*^9, 3.657370572306499*^9}, {3.657370630672526*^9, 
   3.657370661046012*^9}, {3.6573709305978317`*^9, 3.657370957980176*^9}, {
   3.657371559563623*^9, 3.6573715846044827`*^9}, {3.657371733577929*^9, 
   3.657371756031725*^9}, {3.657371820538991*^9, 3.657371849136921*^9}, {
   3.657371944886696*^9, 3.657371945403162*^9}, 3.6573720162674313`*^9, 
   3.657372099079545*^9, {3.657372282175538*^9, 3.6573724299955053`*^9}, {
   3.657372475276499*^9, 3.657372698573883*^9}, {3.657372728650222*^9, 
   3.657372777136848*^9}, {3.6573728164799337`*^9, 3.657372827930805*^9}, {
   3.6573730293973846`*^9, 3.657373029902038*^9}, {3.65737307195577*^9, 
   3.657373127372175*^9}, {3.657373175613749*^9, 3.657373253913641*^9}, {
   3.657374005505723*^9, 3.657374076907189*^9}, {3.657374110772264*^9, 
   3.657374228973241*^9}, {3.6573742648961*^9, 3.6573742699567347`*^9}, {
   3.6573802284376397`*^9, 3.657380260651696*^9}, {3.6573803748126965`*^9, 
   3.6573804270415883`*^9}, {3.657382089960499*^9, 3.657382090614777*^9}, {
   3.6573821234745073`*^9, 3.6573822269751377`*^9}, {3.657382376566469*^9, 
   3.6573824146244783`*^9}, {3.65738250651718*^9, 3.657382552675152*^9}, {
   3.657382596955759*^9, 3.6573826354849777`*^9}, 3.65738266861747*^9, 
   3.657382730606091*^9, {3.657382817061561*^9, 3.657382820897316*^9}, {
   3.6573895410242453`*^9, 3.657389541371367*^9}, {3.657389754145597*^9, 
   3.657389770151857*^9}, {3.657389961527646*^9, 3.657389968589581*^9}, 
   3.6573900445417624`*^9, 3.657390442093289*^9, {3.657390476719472*^9, 
   3.657390501966501*^9}, {3.657390534083953*^9, 3.6573907124645243`*^9}, {
   3.657391258531086*^9, 3.65739133169946*^9}, {3.657391378949834*^9, 
   3.657391392584557*^9}, {3.657391457725037*^9, 3.657391483855859*^9}, {
   3.6573915247071037`*^9, 3.6573915675333633`*^9}, 3.6573916412904882`*^9, {
   3.6573932038275003`*^9, 3.657393208562319*^9}, {3.657393267242667*^9, 
   3.657393273699592*^9}, {3.657393344642436*^9, 3.657393347826192*^9}, {
   3.6573935112080183`*^9, 3.657393528895235*^9}, {3.657393577202696*^9, 
   3.657393582017933*^9}, 3.6573947682437143`*^9, {3.657394804704145*^9, 
   3.657394819688373*^9}, {3.657395685804956*^9, 3.6573957184300623`*^9}, {
   3.657396395851651*^9, 3.6573964537882442`*^9}, 3.65739672558947*^9, {
   3.657397251977635*^9, 3.657397321366693*^9}, {3.657464340856241*^9, 
   3.657464350124833*^9}, {3.657466721020833*^9, 3.6574667227060413`*^9}, 
   3.65746865168646*^9, {3.657807833787141*^9, 3.6578079741064167`*^9}, {
   3.657808054220083*^9, 3.6578080549739647`*^9}, 3.657811814529766*^9, 
   3.657811873209934*^9, 3.657811971456305*^9, 3.657812003125099*^9, {
   3.65781205456009*^9, 3.657812104823194*^9}, {3.657812164506675*^9, 
   3.657812206669767*^9}, {3.657812514089752*^9, 3.657812521163814*^9}, {
   3.6578132618343077`*^9, 3.6578132665121517`*^9}, {3.657813309038969*^9, 
   3.657813331030745*^9}, {3.657813373028901*^9, 3.657813377358716*^9}, {
   3.657813425623467*^9, 3.6578134408981524`*^9}, {3.6578134756064787`*^9, 
   3.65781350221106*^9}, {3.6578140269607*^9, 3.657814041739428*^9}, {
   3.657814984865302*^9, 3.657814990510161*^9}, {3.65793101658005*^9, 
   3.6579310264585047`*^9}, 3.659366468257968*^9, {3.659366531719572*^9, 
   3.659366578902359*^9}, {3.659466895204194*^9, 3.659466908117853*^9}, {
   3.6594670060863943`*^9, 3.659467006614273*^9}, {3.659467050862961*^9, 
   3.659467067117857*^9}, {3.660154886287327*^9, 3.660154916611381*^9}, {
   3.660154974578195*^9, 3.660155122439356*^9}, {3.6601551693946123`*^9, 
   3.660155208476804*^9}, {3.66015525507801*^9, 3.660155278125473*^9}, {
   3.660155397679368*^9, 3.6601554962056437`*^9}, 3.6601556565407963`*^9, 
   3.66015571306608*^9, {3.660155851318351*^9, 3.6601558590746393`*^9}, 
   3.66015602426973*^9, 3.660156406639797*^9, 3.6601565338124323`*^9, {
   3.660156692371252*^9, 3.660156765664709*^9}, {3.66015680348472*^9, 
   3.660156862858531*^9}, {3.660156998994931*^9, 3.660157008175242*^9}, {
   3.660157063845655*^9, 3.66015709321881*^9}, {3.660157126516301*^9, 
   3.660157136475906*^9}, 3.6601571709925127`*^9, {3.660157244247168*^9, 
   3.660157345804267*^9}, 3.660157518672873*^9, {3.660158107945641*^9, 
   3.6601581087665043`*^9}, {3.660158350430704*^9, 3.660158352805879*^9}, {
   3.660158436894266*^9, 3.6601584502506237`*^9}, {3.6601586163912697`*^9, 
   3.66015862347757*^9}, {3.660159186152142*^9, 3.660159206403407*^9}, {
   3.6601600003609867`*^9, 3.660160005206048*^9}, 3.660160118807456*^9, {
   3.660160397368915*^9, 3.660160412356155*^9}, {3.6602639550848207`*^9, 
   3.660263960035633*^9}, 3.66026422225309*^9, {3.660264558420575*^9, 
   3.6602645951649446`*^9}, {3.660264657029502*^9, 3.660264665933384*^9}, 
   3.6602648949211082`*^9, {3.660265246010601*^9, 3.6602652570978527`*^9}, 
   3.660265396616952*^9, {3.6610934105118437`*^9, 3.6610934218733377`*^9}, {
   3.661093598397064*^9, 3.66109361391081*^9}, {3.661093678479971*^9, 
   3.6610936804029703`*^9}, {3.66109374300275*^9, 3.6610937436205997`*^9}, {
   3.661093844573721*^9, 3.661093847261717*^9}, 3.6610939367852087`*^9, {
   3.661094005268694*^9, 3.661094005907311*^9}, {3.661094108639596*^9, 
   3.661094111630432*^9}, {3.6617120896235313`*^9, 3.661712092705204*^9}, 
   3.661712334136139*^9, 3.674385800114251*^9, {3.674385928434617*^9, 
   3.6743859491797333`*^9}, {3.674386075461261*^9, 3.674386075752945*^9}, 
   3.674386315672524*^9, 3.6743953109625807`*^9, {3.674397715893696*^9, 
   3.6743977552233353`*^9}, {3.674398346716775*^9, 3.674398349752925*^9}, 
   3.67439856701478*^9, {3.7559058880421543`*^9, 3.755905888760169*^9}, {
   3.755906463524703*^9, 3.755906663049077*^9}, {3.755906701010206*^9, 
   3.7559067587836*^9}, {3.755906795017503*^9, 3.755906975640821*^9}, {
   3.75594750370709*^9, 3.755947546180544*^9}, {3.755947592162931*^9, 
   3.755947705785389*^9}, {3.7559477584721107`*^9, 3.7559477641335173`*^9}, {
   3.755947800140401*^9, 3.755948051049209*^9}, {3.7559486029774237`*^9, 
   3.755948677520667*^9}, {3.755948714432469*^9, 3.755948732201189*^9}, 
   3.755948768858996*^9, {3.755948820189459*^9, 3.7559488520209427`*^9}, 
   3.7559490500963907`*^9, 3.755949160621649*^9, {3.7559492146837263`*^9, 
   3.755949221641079*^9}, {3.7559494928144083`*^9, 3.755949499820594*^9}, 
   3.755949728381874*^9, {3.7559498736818438`*^9, 3.755949898032475*^9}, {
   3.755949940617509*^9, 3.755949956384143*^9}, 3.755950431367325*^9, {
   3.755950547754318*^9, 3.755950557160787*^9}, {3.7559506139154577`*^9, 
   3.755950639292074*^9}, {3.755968261786294*^9, 3.75596841359858*^9}, {
   3.75596857561229*^9, 3.755968578433881*^9}, {3.755968756027669*^9, 
   3.755968785905388*^9}, 3.755968925328405*^9, {3.7559689656141453`*^9, 
   3.755968965994536*^9}, {3.7568495840360317`*^9, 3.756849589081956*^9}, {
   3.756849645959126*^9, 3.7568496490682507`*^9}, {3.7568507319607286`*^9, 
   3.756850736868429*^9}, {3.756851097921391*^9, 3.756851101031488*^9}, {
   3.756853820605609*^9, 3.756853821042202*^9}, {3.756853928711796*^9, 
   3.75685394663445*^9}, {3.756854016458393*^9, 3.756854114067297*^9}, {
   3.810237785240814*^9, 3.8102383987502832`*^9}, {3.810238440409356*^9, 
   3.810238845737895*^9}, {3.8102389102476482`*^9, 3.810239006751923*^9}, {
   3.810239067254953*^9, 3.81023910421161*^9}, {3.8102391427229967`*^9, 
   3.810239240001466*^9}, {3.810239282679906*^9, 3.810239431707836*^9}, {
   3.810239567450206*^9, 3.8102396619126663`*^9}, {3.8102397095431957`*^9, 
   3.810239760478113*^9}, {3.8102398029569883`*^9, 3.810239869341564*^9}, {
   3.8102399018665333`*^9, 3.8102399030345573`*^9}, {3.810239943365837*^9, 
   3.810240008794735*^9}, {3.810240040901012*^9, 3.810240102928134*^9}, 
   3.8102401355044117`*^9, {3.810240179803831*^9, 3.8102402024580584`*^9}, {
   3.810240250798975*^9, 3.810240337716948*^9}, {3.8102403880639553`*^9, 
   3.810240410237193*^9}, {3.8102474221006823`*^9, 3.810247458990006*^9}, {
   3.810247639866207*^9, 3.810247640688943*^9}, {3.8102476826101418`*^9, 
   3.8102477239330177`*^9}, {3.810247757250883*^9, 3.810247776416462*^9}, {
   3.810247812461377*^9, 3.8102478200774307`*^9}, {3.810247866723024*^9, 
   3.8102478930475473`*^9}, 3.810247978188525*^9, {3.810248022440865*^9, 
   3.810248034047207*^9}, {3.8102480908248262`*^9, 3.810248116773444*^9}, {
   3.810404174010621*^9, 3.810404284596075*^9}, 3.810404498823642*^9, {
   3.8104045356992826`*^9, 3.810404564796851*^9}, {3.810404598357678*^9, 
   3.810404644587236*^9}, {3.814035803864048*^9, 3.814035813558076*^9}, {
   3.814035848173284*^9, 3.814035850929174*^9}, {3.81403591086163*^9, 
   3.814035962174521*^9}, {3.8140360720763683`*^9, 3.814036139332121*^9}, {
   3.8140362310279093`*^9, 3.814036231381722*^9}, {3.814036274392087*^9, 
   3.814036283099811*^9}, {3.814040829826376*^9, 3.8140408446436853`*^9}, {
   3.8140430022682343`*^9, 3.8140430172673073`*^9}, 3.814043602611575*^9, {
   3.814045645647829*^9, 3.81404564861795*^9}, {3.814045716387837*^9, 
   3.814045743236137*^9}, {3.814046052932444*^9, 3.814046098240336*^9}, {
   3.8140461402151957`*^9, 3.814046146901046*^9}, {3.814046256333637*^9, 
   3.814046261701624*^9}, {3.814046309808951*^9, 3.81404636226514*^9}, {
   3.814046456694672*^9, 3.814046471763503*^9}, {3.814046694523676*^9, 
   3.814046725847486*^9}, {3.814046799538628*^9, 3.814046802595277*^9}, {
   3.814046949127411*^9, 3.814046975357874*^9}, {3.814047040159278*^9, 
   3.8140470511070127`*^9}, {3.814052154363906*^9, 3.814052156264629*^9}, {
   3.814052212039238*^9, 3.814052213034279*^9}, {3.814052445912181*^9, 
   3.8140524645963097`*^9}, {3.814052593105905*^9, 3.814052617829372*^9}, {
   3.814052666123925*^9, 3.814052669543797*^9}, {3.814052951044978*^9, 
   3.814052972340631*^9}, {3.8140530139896107`*^9, 3.8140530347850437`*^9}, {
   3.81405332238686*^9, 3.8140533432810287`*^9}, {3.8140534698741493`*^9, 
   3.814053574736405*^9}, {3.814053673084476*^9, 3.814053676883822*^9}, {
   3.814053868055847*^9, 3.814053890513823*^9}, {3.814054079719315*^9, 
   3.814054154159419*^9}, {3.8140546545434923`*^9, 3.814054689050819*^9}, {
   3.814054775089962*^9, 3.814054927689856*^9}, {3.814055008585866*^9, 
   3.814055076152256*^9}, {3.8140551229767923`*^9, 3.814055143919598*^9}, {
   3.814055268309864*^9, 3.814055269332327*^9}, 3.814055301027916*^9, {
   3.814055336441388*^9, 3.814055377200512*^9}, {3.814055421277911*^9, 
   3.814055486267098*^9}, {3.814055695795994*^9, 3.8140557189812193`*^9}, {
   3.814055774905108*^9, 3.814055796932666*^9}, {3.8140574071268253`*^9, 
   3.814057408043861*^9}, {3.814093768302931*^9, 3.8140937685913153`*^9}, 
   3.8141157009113417`*^9, {3.8141160583273993`*^9, 3.8141161091780033`*^9}, {
   3.8141161415060387`*^9, 3.814116143519096*^9}, 3.8141161775285788`*^9, {
   3.815842639020523*^9, 3.815843091191937*^9}, {3.815843139035276*^9, 
   3.815843188088303*^9}, {3.8158432249232616`*^9, 3.815843290777005*^9}, {
   3.8158433265369167`*^9, 3.815843335223462*^9}, {3.815866565510804*^9, 
   3.8158665738507843`*^9}, {3.815866623499642*^9, 3.8158666414457483`*^9}, {
   3.815866698262659*^9, 3.815866703523328*^9}, {3.8158667427962847`*^9, 
   3.815866835072196*^9}, {3.815866995976234*^9, 3.815867003265361*^9}, 
   3.8158671178547688`*^9, {3.815867154114555*^9, 3.815867157332402*^9}, {
   3.815867247274091*^9, 3.815867281362359*^9}, {3.815867409590847*^9, 
   3.815867425986978*^9}, {3.815867537545485*^9, 3.8158675616539383`*^9}, {
   3.815867599980899*^9, 3.8158676170417213`*^9}, {3.815867729041029*^9, 
   3.815867733884336*^9}, {3.815867812774642*^9, 3.81586781350346*^9}, {
   3.815867850785883*^9, 3.815867853322727*^9}, {3.815868350804791*^9, 
   3.8158684318852863`*^9}, {3.815868500865033*^9, 3.815868519349946*^9}, {
   3.815868556660665*^9, 3.8158685744759197`*^9}, {3.815996559559827*^9, 
   3.815996579182639*^9}, {3.815996641740117*^9, 3.815996654764675*^9}, {
   3.815996693731944*^9, 3.815996722309622*^9}, {3.8159969208730297`*^9, 
   3.815997043801805*^9}, {3.815997094278324*^9, 3.815997307228835*^9}, {
   3.815997349015139*^9, 3.815997349535104*^9}, {3.815997524965322*^9, 
   3.8159975364472513`*^9}, {3.815997638671171*^9, 3.8159976411224194`*^9}, {
   3.815997792565741*^9, 3.815997793707562*^9}, {3.8159982631843567`*^9, 
   3.815998263624584*^9}, {3.816026510608869*^9, 3.8160265128504057`*^9}, {
   3.816026564427247*^9, 3.816026601398717*^9}, {3.816026750149415*^9, 
   3.816026751004793*^9}, {3.819654093585634*^9, 3.8196542071455297`*^9}, {
   3.8196542557786083`*^9, 3.819654329667033*^9}, {3.819654362630748*^9, 
   3.819654413407056*^9}, {3.819659792076997*^9, 3.819659810190497*^9}, {
   3.819660087369294*^9, 3.819660297278328*^9}, {3.819660508548921*^9, 
   3.819660561850066*^9}, {3.819660617490786*^9, 3.819660618254369*^9}, 
   3.819660691723277*^9, {3.820257409317607*^9, 3.820257462513317*^9}, {
   3.820257568590844*^9, 3.820257569169746*^9}, {3.82025762252811*^9, 
   3.820257656017323*^9}, {3.8202576986550713`*^9, 3.820257718274631*^9}, {
   3.821527440938374*^9, 3.821527580645585*^9}, {3.841573989038145*^9, 
   3.841574306213236*^9}, {3.841574493539941*^9, 3.841574497106394*^9}, {
   3.841574527356756*^9, 3.841574537195558*^9}, {3.8415745872669353`*^9, 
   3.8415746327214947`*^9}, {3.841574670487834*^9, 3.8415747120648193`*^9}, {
   3.841574757468816*^9, 3.841574768787101*^9}, {3.8415748224389563`*^9, 
   3.8415748319613943`*^9}, {3.841574865177679*^9, 3.8415749196072073`*^9}, {
   3.841574983893174*^9, 3.841575126334206*^9}, {3.841575156785424*^9, 
   3.841575250907651*^9}, {3.84157530507661*^9, 3.841575306144567*^9}, {
   3.841575868090679*^9, 3.8415758836658688`*^9}, {3.8415759225248404`*^9, 
   3.841576001322961*^9}, {3.841583535646694*^9, 3.841583596123015*^9}, {
   3.8415846455435143`*^9, 3.841584681741434*^9}, {3.8415849191753674`*^9, 
   3.841584997856517*^9}, {3.841585035663536*^9, 3.8415851318318367`*^9}, {
   3.841585337153461*^9, 3.841585348347576*^9}, {3.841585388260437*^9, 
   3.841585414976687*^9}, {3.84158545313275*^9, 3.841585497725494*^9}, {
   3.8415855389812593`*^9, 3.8415855468607483`*^9}, {3.841585622268701*^9, 
   3.841585670622163*^9}, {3.841585700781698*^9, 3.841585723644425*^9}, 
   3.841585782886518*^9, {3.841585903468644*^9, 3.841585909089892*^9}, 
   3.84158593956592*^9, {3.841586039657626*^9, 3.841586066694628*^9}, {
   3.841589239666574*^9, 3.8415892656973667`*^9}, 3.84158956781231*^9, {
   3.8415896099053097`*^9, 3.8415896106401367`*^9}, {3.841589671104848*^9, 
   3.8415897135286913`*^9}, {3.841589757327694*^9, 3.841589768342289*^9}, {
   3.841590051395927*^9, 3.841590244553678*^9}, {3.841590304199966*^9, 
   3.841590319372473*^9}, {3.84159035123875*^9, 3.841590355207035*^9}, 
   3.84159053010506*^9, {3.841590724729177*^9, 3.8415907948502493`*^9}, {
   3.841591114855568*^9, 3.841591126144557*^9}, {3.841591186715873*^9, 
   3.841591269295794*^9}, {3.8415913181468573`*^9, 3.841591392372676*^9}, {
   3.841591429387583*^9, 3.841591450271619*^9}, {3.841592059508473*^9, 
   3.841592094469328*^9}, {3.841864207811923*^9, 3.841864270767322*^9}, {
   3.841864309247604*^9, 3.8418643417274513`*^9}, {3.841864387795045*^9, 
   3.8418644110849543`*^9}, {3.841864451820046*^9, 3.841864473580638*^9}, {
   3.841864512602067*^9, 3.841864522154834*^9}, {3.841864557741158*^9, 
   3.8418646982622004`*^9}, {3.8418690655607224`*^9, 
   3.8418691820495787`*^9}, {3.841869246040903*^9, 3.841869267418667*^9}, {
   3.841869303400341*^9, 3.841869304996509*^9}, {3.841869376593844*^9, 
   3.841869379131729*^9}, {3.8418694180833387`*^9, 3.8418694513822536`*^9}, {
   3.8418695210592737`*^9, 3.841869521773693*^9}, {3.842616851941592*^9, 
   3.842616956343985*^9}, {3.842616990829316*^9, 3.842616998688839*^9}, {
   3.8426170673418617`*^9, 3.842617106174192*^9}, {3.8429597315220137`*^9, 
   3.8429597589736958`*^9}, {3.842959807541327*^9, 3.842959820562249*^9}, {
   3.842961317458437*^9, 3.842961322838883*^9}, {3.842962161392591*^9, 
   3.84296218977999*^9}, 3.8446801496750402`*^9, 3.8446802296004543`*^9, {
   3.844680261173154*^9, 3.844680266812492*^9}, {3.844680459191709*^9, 
   3.844680507973297*^9}, {3.844680585276445*^9, 3.84468059108823*^9}, {
   3.8446807350568523`*^9, 3.8446807732906713`*^9}, {3.84468088170328*^9, 
   3.844680927236446*^9}, {3.844680959023603*^9, 3.844680964434422*^9}, {
   3.844681037023695*^9, 3.844681051761565*^9}, {3.844681306617825*^9, 
   3.8446813577225943`*^9}, 3.844681471002421*^9, {3.8446815515762787`*^9, 
   3.84468160073354*^9}, {3.844681671924274*^9, 3.844681695897862*^9}, {
   3.844682332139806*^9, 3.844682334840085*^9}, {3.8446823696250134`*^9, 
   3.844682391864038*^9}, {3.84468473198484*^9, 3.84468474718215*^9}, 
   3.845104315379674*^9, 3.8451043497212*^9, 3.8451043915763597`*^9, {
   3.8461424358090677`*^9, 3.8461424366369267`*^9}, {3.846143202084454*^9, 
   3.846143213054326*^9}, {3.846143257842991*^9, 3.846143288735036*^9}, {
   3.846143325386623*^9, 3.8461433524648457`*^9}, {3.84614356473983*^9, 
   3.84614360210153*^9}, {3.8461436404502287`*^9, 3.846143668843108*^9}, {
   3.8461512234468307`*^9, 3.846151303858182*^9}, {3.846151422590596*^9, 
   3.846151582518964*^9}, {3.846151619536528*^9, 3.846151716340539*^9}, {
   3.846151753549901*^9, 3.846151771506192*^9}, {3.8461518486371393`*^9, 
   3.846151850004004*^9}, {3.846151883590267*^9, 3.84615190349185*^9}, {
   3.846151939974904*^9, 3.8461519438055162`*^9}, {3.846151988182493*^9, 
   3.846152010901742*^9}, {3.84615204688175*^9, 3.846152067338056*^9}, {
   3.846153114501815*^9, 3.846153161837982*^9}, {3.84615326149937*^9, 
   3.846153336412025*^9}, {3.8461533667196417`*^9, 3.846153392294245*^9}, {
   3.846154056343233*^9, 3.846154115859654*^9}, {3.846154149532907*^9, 
   3.846154150588131*^9}, {3.846154185759389*^9, 3.846154250209805*^9}, {
   3.846154288211762*^9, 3.846154339611218*^9}, {3.846154446098585*^9, 
   3.846154477415614*^9}, {3.846154529916337*^9, 3.846154714997898*^9}, {
   3.846154791862705*^9, 3.846154796108304*^9}, {3.846154919449882*^9, 
   3.846154929140874*^9}, {3.846155082239974*^9, 3.846155138161154*^9}, {
   3.846155421737357*^9, 3.846155432151546*^9}, {3.8461554755194407`*^9, 
   3.8461555036196203`*^9}, {3.846155537126931*^9, 3.8461556247965727`*^9}, {
   3.846155662649652*^9, 3.846155689188384*^9}, {3.846155723957456*^9, 
   3.84615572566232*^9}, {3.846155799291565*^9, 3.846155832303327*^9}, {
   3.84615587879496*^9, 3.8461559329597473`*^9}, {3.84615614180022*^9, 
   3.846156180383595*^9}, {3.846156388521757*^9, 3.8461564449324837`*^9}, {
   3.846156477130286*^9, 3.8461565172589073`*^9}, {3.8461568105699053`*^9, 
   3.8461568356088676`*^9}, {3.846157529281459*^9, 3.846157614814452*^9}, {
   3.846157647570763*^9, 3.8461577103814497`*^9}, {3.84615777905156*^9, 
   3.846157781968315*^9}, {3.850641295133644*^9, 3.850641354376388*^9}, {
   3.850641514265511*^9, 3.850641516080453*^9}, {3.8506436462012053`*^9, 
   3.850643646732359*^9}, {3.850644239141523*^9, 3.850644295297864*^9}, {
   3.850644332102635*^9, 3.850644374634068*^9}, {3.850644432575452*^9, 
   3.8506444757089987`*^9}, {3.850644655343617*^9, 3.850644660745905*^9}, {
   3.8506446999762697`*^9, 3.8506447083902063`*^9}, {3.850644758947974*^9, 
   3.850644790304801*^9}, {3.8506448307979603`*^9, 3.8506448319909163`*^9}, {
   3.8506449018772097`*^9, 3.850644915352912*^9}, {3.8560914042640877`*^9, 
   3.856091407675126*^9}, {3.856091565702495*^9, 3.856091568773633*^9}, {
   3.856097164352634*^9, 3.8560971949017267`*^9}, {3.8560972736741037`*^9, 
   3.856097287606085*^9}, {3.856097353588901*^9, 3.856097381494197*^9}},
 CellLabel->
  "In[2357]:=",ExpressionUUID->"7a0b9471-4169-4e5e-b763-e1cfccc3dfd8"],

Cell[BoxData[
 TemplateBox[{
   GraphicsBox[{{{{}, {}, 
       TagBox[{
         Directive[
          Opacity[1.], 
          AbsoluteThickness[1.6], 
          RGBColor[1, 0, 0]], 
         LineBox[CompressedData["
1:eJwtlgk01dv7xsmQDCUqMp35O5xc1b2upOE8GhFCISXqhAYyFFFOkyFJMjQY
ytCoUioZKpkOEoWuKRUSJUQa0KB7+33/a/33Wnvt9Vlrr72fvff7vs/miP0c
PCfIyMhUMv3/xrQDYsW5HmcXW8XsGTXzpFHZxLZ2Zu8VRdgGts5l+PejknA2
O1q0tckgj2I4rSyWpcBOEZWX+XvOYNhnUdDOb6xrInHE24zPHjSaxred+sS6
L0otqt+VxfDEV93kEKtGtN/N/Ig6w+drMwI+sF6IVu74pNomppFzK/qVj9GA
yLk2d/t/7jS2iv5JGdz1VcR/4qcweSMN33d0T17OD1GRHm36xoWGMieCfG0q
A5UbwyvVnWicUH8iPL9JDh91FozpONAQv1pbKvdUEc8ikz/Y29AIqIoQ+5HK
eC+av1HFgsYdf9U12pZqONNHlh5ZwugJ9R6Y46wOFV57++MFNMIyftmPDE7F
d8nXy1eNacg0deHhPk10BQj2lRvSIAK9QtYKp2MgpCFqjEvj7WiSk0rxDGj7
BiUEadOwerdjf2KANq7o1j5fqkLD9m38LAMDHSSmL3+m/ovCQIX40OObuqgZ
Opjs9YECK6Ftx4k8XbQtMKO0GV7rZuu4tkgXZacPHawZoFDyfb6w67EujMpa
w2cxnPjH1OZvPbqIqArrGOyjsCCplCR19JDtXnLBo5fC8R16DZFH9GATtKqN
eEPBaGqr/lJ3ffz6FC7f10KhN7Y37LSnPq5umvomjuE05W/v33vrY5/a2gPz
GFaV1849HqKP1oQJPyObGb1jLitaE/Txb9/8YVYThcvtHb7bK/Wxa5ptyspn
FPSuviuNow0gixo9j1oKyqLRze1fDVDutMZaWkwhxJxSKvhpgC6tk+tWM9y7
dENOnCwL8rGGCu0PKUgtyn8umcKCxr4Hi0aKKOxziD15TcjC4jUWbPYDCh88
BVV7NrOgU7De0rOAwtPjjtTUBhbMdP/+fj6Hwsqh9d+4jmwYtzT0PE6jkD4t
vOngOjbetXd1LGR4ZEH2rfYNbJwYcna9fY5C5rHxrWfEbBQZU29Pn6XwkzzX
NsmfjYVfBidvSKFwQ9xx/9MxNvTn+FvVnaKg3uYuKSlj4/aJR6PWMRTapB6y
6w058L7AykrcQ+GT+Uud/bM5oPd2b/kYRGFi+WrjzD85mDLzW6wlwyalZlt7
TTlwrrAj/9tN4VSRet2u5RzsySQ3bAqgsDrvYXKMGwczVQYJJR8Kjy5Pm1Mc
z4FeiYpG1yYKnfxjll0nOdiYp69GMTx68bdYLokDEznRRj93CvwLA6ct0zg4
0eH0Y3wjhbD0svGWaxy0qLAmqW2gsDjJp/qjlIMC45lVao4U8o9WurFHOZDo
f3AOt6Bw1eqJdtR3DtbH1EkvrKSQqtrYODTOQeU3nSXlKygcin+9omgCFx7D
0pDxZRSsk38aOalzEebve97DnEJ31pzfMbO4+LA/4q6SGYXJ1ecyvm3mIuTF
3OFYIQXZ6Isubp5caJknmMbSzHtYXdes2sZF6jGXbTEUhRf1hVGJflzE690L
jCAoXGpt9PtjPzNfYUhjO5eCWa8StiRzcc80fOjnTApeCkFd9fVciE6zq4yV
KOiwap6P/8PFpmFCwJlIod5Uv4Fq4aLFo36jqiJz/z5VxWGvuIhqjHF4LUdB
sWn6WZM+LjR42brBv0lczixwTJflYX/uxVs+YyTeLvheu9OYh9JJFzdt6SGR
7GgtTZ3Hw5EvIYFkNwlrv8z71WY8tAT9Rwx0kci7YHGVY86D57lRd+9OEhGT
UiJbbHiwi8nrc31Bgv98PhZt5YGX+vnAz3oSW3aF5qum8rCq7uMS9fskTP7s
zKfTeHBbXkFlF5JQ/oKCFZk8uGT8ClpWQOJ2gGLhoSs87CiYt2jXXRK//BPu
jeTy0MnevvDBTRJn/LKK2p/wcLA3rPXHeRI1Pk3lN/7lwXXaGndBNIlzhibS
Ghk+8u69tTkaRcJ/MFnaK8dHgevH1f2RJGb4uFWwlfnIn1IbdjmMhNi7v/LU
DD6OyfvZKUqY/bb/rpbM5mNStWmnly+J2Vtn1Vtv5sNRkG4Xa0+iczvL76YH
H5Fakvzw1SSO+2iqT97GRwMKNgTbkOgPGLdv8OUjotHfxcmSxEXJkxZ7CR9/
Fvud/gISWoneHU5JfMydWtmYMZvE74fZg5vq+LhtGxV4TZlETmlGbPkzPswy
g+0WK5FwlZ404jbzMW/s5aMGBRL3q0P9e17ysdGX590nQ2J346oRzz5Gz7NX
A8NjBN6//zC+Q06AFz1Pdzh0E2jQMFQJmi/A3Q6XyaYFBBbv3Nl/dqEACTPM
oiPvEsipzqmWigQ4Hpjn3HCbwAnJ3Aj1FQK0W15/7pxNwLrX5N9sBwEsJP/c
W5BJoPa++XC3twBMOYmwjCZQtcm5yS5dgDX+4hWr1xEwLkq+E3xeAL22Z1Id
RwKXpr+MS78kgInB5eI39gQial2tB68LEHW9RV28isASY3FVVKEArLHHLrMW
EyibuLOw5JkAtwI7H7zgEijKCTtrKEfgXtLeuTv7BFC0dtRJUiTw8FhW5Yq3
Atj3kymyygRk1Ka3zewS4D2v7kyrOgEltRT7G88F0EzRSjxkQOD6HIWVhx8J
4B1+42jzfAKP9ts/6LoggO661iCJP4ED4aqR+k4CeI1eHendzZzb0HbRFHsB
7iSG7rYPJpDQ/6X9+yoBVtaxA4gDBKbLHkq5ay7A7iXePs9iCOTXGgVVGQrw
xFBmCz+LQO+Pglc2sgKEygrtnnYQaD8YXxp5kY/eZSqMTxFI6nD4IzCND7uj
g+6H3xLIaBEOrWPigj/llp/JBwLN3f5chRg+nuoZx2V+J3BRIzu5N4APA9PF
9YGaJJYcPqtQuogPqa+DtT4TZ/ES192r6ngwzP2rOdiaxKVw3YHuKh7OjE5z
bWTi9JdNu8S3hAdvyXPvKCcSaqynWZtv8TDtmGvM5y0kbKrtR/PjefC67FVb
dYDEAzn5j/L2PCi377PwzSORasO6d72aC5Pga2pxTN7aSoU+ZqVcbNZoa7z1
gISsZ/+B4gKmbln8vfFzGQl5D8uQtMtceOUPBwTWMXkY/emKNIyL8hMeZ/f1
kigbcuInmDF109z24xFtCnmvHzzKzeDgUrvkbpYuhYIz7c5HT3PQEJwd8tiA
goNbbLltDAdEjpKcsoCCRdtf1Tf3cNCkU6EVO5fCwu0fiVxrDoxG5pmftKJg
KfnTuWyU8cUrnFMZEgqGO38ctl7AxmDEmx9yh5j1t9neVDRi44v4vPu2cAp7
hwZDs9lsyLA4s+Yeo/DZxmB/ngIbOklsqTSJ8YXOV1cOpbFgF8X69C6XwpKH
XUfN7xvg4VZ9a8N+CoUZxjylOj1ULO+4Ez/I+MxXOfvUG3qo5aVpjQ5T0Io+
HfI9Rg/PX+v1FI9RyB2v99Ky0sMXZ719q+VpSM9z41ordEFZ6F7dxaKRHzo5
YvJNHZyiZsrfd6Rx62/V5r412nB1I7J61tEwquDt+GKkDf6pv6wmu9LIu7jw
SuUkbeT9tonfwvwzs3/L3Ckv0UJza5jeZD8aoT/SW6cRWtCMHDTecpTG7JVu
qk3905H4ptRTrYhGrUB7ttFSTazXqlMyLaExgSWOSJ+hCa7Ny2xxOY1Xr3k9
T/o1kHtv5HNhNY3Hs0c0XOM00BhHHxA302guzHq54vlUTF188kzhEI3PCYeX
9rmoIz7Vq3ozW4hFpSzHE7bKCN4TtlvCE2Kapf4LwbtJcHNIZyURQsjM17Tk
hE6CoXJr8FNDIdh/7ZmBy0qo2bucmjdfiPRd3Vy5L4qY4MKPVnUQYv3t/b6P
fOQQpNVtVRguhHzFhYnry76JXL/+O/bPESHk1rhHZUvHRMsaZl4cjBZCx8lA
L7xiVKQRZT/OiRei09q9tKjsqyhnrCz7+DkhujUrb/IdhkV9LRmq4nwh/N90
0trF7aLin22zJtQw+v6//Q9SOTyR
          "]]}, Annotation[#, "Charting`Private`Tag$220401#1"]& ], 
       TagBox[{
         Directive[
          Opacity[1.], 
          AbsoluteThickness[1.6], 
          RGBColor[0, 0, 1], 
          Dashing[{Small, Small}]], 
         LineBox[CompressedData["
1:eJwt13k0lN8fB3CliCQkss7M88xmSKVIi+ZdSYiK9lVRyK6UilIoWZJkjSIp
hVRKkgjZJVmSJIXkqxCiFOV3O+c3/9zzOmfOM/e5n+0Oy9rVcv9EERGRqRNE
RP6tV05ai83bF7csbHLk1RWiTBTXM822MI8JVc9U2NcTj5fm+zGZgcLTBmEL
9k1i4krBecZkZqwwZ93E2jOTmXAyOOz8k3Fb2F9grlYhzkT9qH1EPyNHGFq5
QXS9FBPi79p5vYwK4YZSS3GrmUxcq0xw/8p4K/Tgy4v58pjIuBv4zkn7i5Ct
a3e6Zy0TdsLa2J6D34X+unf2NB1iwqVTo+Nhxi9h8XDRAn4ME5Isf94HfRGY
+3R23HnGRKhMleDaHlFk9pz4ee8TE9bvNj4TfSEGTZYnY0CKBfcSf2tXniTk
H2TJxi5g4b6b1IZZJtOwqs+Pk7WNhWtejl/mbpFB6XyZ2zK+LPgmjFkM9cjC
O3L0a0MKCyL1H/H0+AzELw7x6X7BAtfD9uhGwUzssZzTwR9m4dNw9OapeQqQ
Cfy79bYyBdNOhxPh7rNQbn2nhr2SwtpPYZrq6spY32hUG+JA4ctz61Pld1Rg
UJvVWx5KQVu2UW2llRrGuJuOamVRkBQO7235ro60PyLi6W8orO7d/pPaxIR6
XVtb5W8KV+X96n22MnHbaUfM2lEKQ0vS7rbsYOLBXjnFOuLEoFG7KGsmMmue
OzaNUfjNi2+ScGOi7zDLrv0vhXTr9zn9QUxs6mUYf51IQ6bJyju/gIkL5iJP
qyVpNBXtm7Bdi4WYXaMVT5Ro9C9vVj4xh4W4/QbbOco0xAvXLUjUYWFRdu7V
C8R6zxbbfdYn30+1WmGjQiMiV6b64CoWbsz73SmmRmPdw6cxwbtZYPf6agmZ
NEpvyM/NC2Ohv8m3zZVLo5UdZPLxEgthNy721xAPXx+3Fo1m4bySdNIcHg12
0pdIkyss3PqvvruX2Pdqwejr2yzs4S8f3a9BY1m0U1lfEQvOc19FrdSikXWu
eDeTxMXaWu7j3Xk0bplWzQoYYWED+06PhA6Ny1J1db2jLKgMKrvbEJ8K+2CU
O5GCS1T4e/n5NMxifmtvlqHg3+mg4b6ARnvK3PFgTQpnHUISpBfSeH1gYc6g
NoVjs9dkWBGXay47tE2HQuAMin2P+M7dNV3cRRSO3D+Mdfo0jmbb1hQaUXh+
PVP57CIa0mXxCT/3Ulhvf9f89RIaEwKvb9u9n8I2JXeoLqUxZJo6o8Sewl4J
qQBr4rcvswPCXSncO50k2Uuc3FjnOvsEhde/eWW/DGgs/jwFNjEU3prq9fYL
acy+Nf13RRyF5m5RHy3QYDooPJybQEG0ZXStHfHkPpr/9waFkLYn15uJXw0v
k4l9QGH4sMRI9nIatpMPf3z5koKOre73NStpKDMq3ozWUpDqvpHoSfxSX62G
/5q8/83WC0nEek4leb7vKOiu4Wr/IBarnxmn9x+F43EaKyMMaTzpORBu85Xk
9RLpphxiF7H8wLA+CiO/4q+3Ejcusj36ZYicRx7jLWcVjRuJjzZdnUAjsqUs
MpV46xNJ86pJND6Pf8uuIJZq2G04Ik7j/C6Zyf8Re4iLz7eUplFnx1WmjGjw
WTsEPrI0bt6W+WBA3LL4LitdnobJypbyrcSGLltkxEie+vqMTAohHglIE5+v
TsNri87GZOL0a+N/rVg07M5PL8olln+d0ptD8u6cLOd7F3F53+inz4J/5zzj
wRix95T1LTO0yf7U5YJlVtP4tGSk0pnkTdiHRG9d4phNZkWXSV6EFH4INyI2
c03MKVtMnp8c/GQzsUjg0L0hEsdzar8G9hM/TDK+xSJx2JjmttCD2P5pfMJa
ck7Te2cHniZWbeyP8iJryaBD53myvvpmGHrLlNRR7B7TWGJ/idgzr81phPob
PbpOrE/3ek+0oEmf2cC7Q9yzdLnHnI00TlvkxmURJ26OdNy5hUbHhAeyecQb
3bqtA7fT2HHKKeA58ZQgg+2PdtEYb581Wk789PpFi449ND6IdzhUE7vldRrL
7CN50/ip4RUx+80iGNjROLBhwcJ64qb+8wsdHEicfnZeaCAOkWzXjnYm+02W
ev/PYOtxi91oFF3JUf3nIYMgtYFDNJqPjZnVEd/a0iqv7kljlWqHYw3xTncd
qTXHSZxvH/OsIpYJPit69ASNpV6VzqXExcnNv5NP0YgKeG9WQHw0X3uw1o/G
z8lpcjnEWk2+3X/Pkt8XpfLuEX8caPyoGUTjdtQc0xTiiKmaTVvPk33U5mfH
ExtzfGrOhNEYyH0sepF4bFl9aeYlkqfLJ2n5E9sc9MqSukwjSZolYUesp9Oa
pXGFxmBtpPQWYslBPDJKJO+nFft9FfE9d7HsUzdp9B5W2Mgk9pt3IPvKbZKn
Z3ZUTSXePFCV/SSdRqx3ndIPkl9jbhcfD2WSfHv3an4Zcc3coceyj0ifC58+
eoc4qX9zjnYODY3svrBLxCZuqk/sn9HI1Gpj7CCOck3JbakicfEoDXlH6uXA
HMmnv16SOspYFvyYeOk3p6cKdTTcjzgaRRB3uOjkrW+ioWMU172aeK5LXn7x
JxpW325eSyB5KKrNfNbWRcOoR9bw4L/67fV99vcLDU6qIGwlsbezcYH+AInX
l9Mq7aQfVDjVF6b/ofG7oPixNHG8ll5RhQgbF1fftW5cQfKnJ6bosygbXZJy
SfHECk67nzMl2WgOzmlkE1s7dhdHKLCx5s/QC5rUha6mWcl9JTac/aimD6R/
TfmaUfJSlY24FHOby8R3HTxKp9BseAjc+iSJxw6Ml3nPYUP21ulzb5eR89Ow
Lo/VYePxyB7DQOKk7uLyR7pstFfvPLCQ2ORAUEX/EjbCXTrbQ0ldRtnPrNpn
zEZYlhIEpP/OsdN8abaXjXfP4nqnk37eeoDhemcfG8nN4wlxpN+HOM2QkbZn
Q/GEsT6HuNt91KLGhY3Fr20kdEgfuO5d9drCm42N4VYP5+nSsPR5diTTh41h
70jVdNI3RHwfKM7wY8OpNWY1m3hXQNy2hkA2RM89qp9G5pNiuOP7zdFsFN5M
XFEyl8zTCKuT2ZfZuCmSKpxN7BG9gTHrKhuGN8Sbw+fQqI1fsvdtMhtX8vj1
m0mfCk6Z2rkjk43YgRizQk1S10/TevZUs2Hmpt+pQuZvxrOE84Wv2Aj4tmzb
Dg6pt6JL2lQDG1VmrYoxbBo5ZV5uHc1sBCWf3C1B0zhUt2Zo/39sjCWNHqpk
0Ojq+jrqIMrBZPdZqYWzyPl9+RBfJcbB/m9yM+sVSf/trTfQkuSg7ccmpzYF
GtcGc316ZTiQfRFUOkT69I4/waJu6hyM9631HJYh8ZLTmnp4EQcZiZJ/t04h
897ZuTtuKQce0k9TTMgcyCjLKCsSciB177LRQjHS97zn+csYcWBS0mwmQeaG
2We9P2mWHKiZBrwOGKdQmbP8W7sjB3LtMX7dwxQWy/tVS7hycLVVJeMmmUOp
LsVpcw9ysHWbv+Oe72Su06vtTx7lQOW41JmKfgrG583alM5w0HDqpKc7mWsl
e7bUr7/KwerIESu5jxQW5Mbc97zGwdvgEyGRrRSSZzZfuJrMgY6X/3v59+Re
UbnTrCeVg5Nm6TXizRRWLLAuCcjmYEDFi5VfT6FA3Dk7/xUHI8pF1ftLKeRm
+MZpiXLRfKW91v4WBTGzTcrRYlwMBOv7696kYNHNi50gyUWbffWxsesUuujq
qEYZLsRaokWOkbk/I1Yx/JQ6F1O/ntDWjKLg6Jd+rmERFx6J5XYHfCk8YvqI
Cw24kN0wntLgQ2FCvsXZ2+DiqK2h7SJyz4ge+eF3cjUXpzYUanzzJPcY5+U+
/E1c3EhO3ybpTEFla+NhbzfiCzJu3zdRsB2+NfT5EBehwe9X9ltSuB/udcjC
k4vI2JycznXkPlvNdOee5EJV547FExMKh1Y4Or0K5qKr2SBqigGFKi0RG3YK
F/KS6ZpaFAWvCYL1L95z8TdkGsX8zMJnw6lN3DYuKgz1lLntLKw/12N1+hMX
xmuaxOlWcs+cftdV7yuXzLlUnwmNLLxQXXAhcYSL0fRRkXUlLKjrL3vpMYMH
RuKFMdUkFs55MTbXKPBQuSiHG0TumYP5Iq0ayjxUZBdo9sawULbqeW8rk4cp
09q9Ii6w4LbBeJqJNg9vdNfwbb1ZKHKxNFMz4SG3obB70kYWtDLnN3ia8RBX
IdVYupaFqGH5nXXreLgb+dLuhAkLjt5vHAM28xAxN11QvowF+aCdwQM2PEip
pH6r5bNge8O2suQkD7v9RznJv8n/nZbjxi4PeRjPupqTGsGEnuftaReyefhe
zn1rHsrEXrmmurtPeLj/N/PBpwAmHhvr7hoo4GFepZx573EmbLO+uXtU85DR
z+yy28NEYei+uOOfebgx1VAwwGfi6PK1fWdn8VEear3G34qB5BbvBykqfAgS
/4wfWMdAjWfa0XJ1PgIKe7vmCRngZkwRleTwsdrFPt5OnYF65eeK5+fxceq5
xOn979ShPbRw+SVTPsR3nZTzXaeOzpusiARvPhI6Bq91qauhx7/tl+gpPm4O
nNguIqGGQetrVvZ+fLgbSOb0DapChMHSnBfERxbPduuaUlUoRzOLiqL5UKly
ODTmoIr1AYz+zkw+lPWaroynqeCpnZqZVjcf9z/Y/TwhqYznq97fD+vh41Pd
9jN5fUqopK8oDn/jQ93XzKCiTglvPqh25P3gI/lndcvKy0oY3KJ6fN0kDQyw
LfyfcpXAN1a5dZChgZsLzcVddWchgq80KWeTBkQTpDU38xSwczc3pWOrBjT1
9x4pFFMAO2K+qfRODUydnXhkuHMmHo6bh9lYa0BRASseXZ+JhkZfVWlXDcg6
JqRdVJ2JGWd6Ftic00D6Jj05G1F5hLc92z8tVwP5+qmXepJksV2xeop+vgYK
FWTkC47LgjJvTrMu1IB70rWk9ZayyHw8NJBdRvb3S2R1iogs6i5onLRu0EDx
8oQljO0ykF12KSq7VwOnhduLs8enIeyybdlepgDhyyPPd3GnwPOI7yFvWoCv
w6VKyqXi2G15lRHNFUDlllr4vX3i0JJs9HyhJcDA3BTvyYliqDi2ir9wkQAP
YkM/Lpg+GRO3sQOlLAU4ZbvFsvblBBxWbDfN9iPPn918vzF6WLjz+58ftWcF
8P4Remd32pDQsEbpek+gAJpvp5Y55X0XygVYjLLCBNhV4+ku935AmPGjIC0k
XoCSOaZLz8r3CP97nSBlnSVAg5DZkG7fJDyXWBKjVCaAyP8//wOp/QOy
          "]]}, Annotation[#, "Charting`Private`Tag$220401#2"]& ]}}, {}}, {
    DisplayFunction -> Identity, 
     Method -> {
      "DefaultBoundaryStyle" -> Automatic, 
       "DefaultGraphicsInteraction" -> {
        "Version" -> 1.2, "TrackMousePosition" -> {True, False}, 
         "Effects" -> {
          "Highlight" -> {"ratio" -> 2}, "HighlightPoint" -> {"ratio" -> 2}, 
           "Droplines" -> {
            "freeformCursorMode" -> True, 
             "placement" -> {"x" -> "All", "y" -> "None"}}}}, 
       "DefaultMeshStyle" -> AbsolutePointSize[6], "ScalingFunctions" -> 
       None}, DisplayFunction -> Identity, DisplayFunction -> Identity, 
     Ticks -> {Automatic, 
       Charting`ScaledTicks[
       "Log", {Log, Exp}, "Nice", WorkingPrecision -> MachinePrecision, 
        RotateLabel -> 0]}, AxesOrigin -> {0, 0.}, FrameTicks -> {{
        Charting`ScaledTicks[
        "Log", {Log, Exp}, "Nice", WorkingPrecision -> MachinePrecision, 
         RotateLabel -> 0], 
        Charting`ScaledFrameTicks[{Log, Exp}]}, {Automatic, Automatic}}, 
     GridLines -> {None, None}, DisplayFunction -> Identity, 
     PlotRangePadding -> {{
        Scaled[0.02], 
        Scaled[0.02]}, {0, 0}}, PlotRangeClipping -> True, ImagePadding -> 
     All, DisplayFunction -> Identity, 
     Method -> {
      "DefaultBoundaryStyle" -> Automatic, 
       "DefaultGraphicsInteraction" -> {
        "Version" -> 1.2, "TrackMousePosition" -> {True, False}, 
         "Effects" -> {
          "Highlight" -> {"ratio" -> 2}, "HighlightPoint" -> {"ratio" -> 2}, 
           "Droplines" -> {
            "freeformCursorMode" -> True, 
             "placement" -> {"x" -> "All", "y" -> "None"}}}}, 
       "DefaultMeshStyle" -> AbsolutePointSize[6], "ScalingFunctions" -> None,
        "ClippingRange" -> {{{4.0816326530612243`*^-7, 
        19.999999591836733`}, {-373.56645100408787`, 12.697715445252147`}}, {{
        4.0816326530612243`*^-7, 19.999999591836733`}, {0., 
        12.697715445252147`}}}}, DisplayFunction -> Identity, AspectRatio -> 
     NCache[GoldenRatio^(-1), 0.6180339887498948], Axes -> {True, True}, 
     AxesLabel -> {None, None}, AxesOrigin -> {0, 0}, 
     CoordinatesToolOptions -> {"DisplayFunction" -> ({
         Part[#, 1], 
         Exp[
          Part[#, 2]]}& ), "CopiedValueFunction" -> ({
         Part[#, 1], 
         Exp[
          Part[#, 2]]}& )}, DisplayFunction :> Identity, Epilog -> {
       InsetBox[
        FormBox[
         StyleBox["\"non-discriminator\"", 24, 
          RGBColor[1, 0, 0], FontFamily -> $CellContext`Arial, StripOnInput -> 
          False], TraditionalForm], {7.3, 14.3}], 
       InsetBox[
        FormBox[
         StyleBox["\"discriminator\"", 24, 
          RGBColor[0, 0, 1], FontFamily -> $CellContext`Arial, StripOnInput -> 
          False], TraditionalForm], {5.1, 6.9}], 
       InsetBox[
        FormBox[
         StyleBox["\"A\"", 24, 
          GrayLevel[0], FontFamily -> $CellContext`Arial, StripOnInput -> 
          False], TraditionalForm], {19.1, 14.5}]}, 
     Frame -> {{True, True}, {True, True}}, FrameLabel -> {{
        FormBox[
         StyleBox["\"Density\"", 16, StripOnInput -> False], TraditionalForm],
         None}, {
        FormBox[
         StyleBox["\"Time\"", 16, StripOnInput -> False], TraditionalForm], 
        None}}, FrameTicks -> {{Automatic, Automatic}, {
       Automatic, Automatic}}, GridLines -> {None, None}, GridLinesStyle -> 
     Directive[
       GrayLevel[0.5, 0.4]], 
     Method -> {
      "DefaultBoundaryStyle" -> Automatic, 
       "DefaultGraphicsInteraction" -> {
        "Version" -> 1.2, "TrackMousePosition" -> {True, False}, 
         "Effects" -> {
          "Highlight" -> {"ratio" -> 2}, "HighlightPoint" -> {"ratio" -> 2}, 
           "Droplines" -> {
            "freeformCursorMode" -> True, 
             "placement" -> {"x" -> "All", "y" -> "None"}}}}, 
       "DefaultMeshStyle" -> AbsolutePointSize[6], "ScalingFunctions" -> 
       None}, PlotRange -> {{0., 19.999999591836733`}, {0., 
      16.11809565095832}}, PlotRangeClipping -> True, PlotRangePadding -> {{
        Scaled[0.02], 
        Scaled[0.02]}, {Automatic, Automatic}}, 
     Ticks -> {Automatic, Automatic}}], 
   FormBox[
    FormBox[
     TemplateBox[{"\"Nf1\"", "\"Nf2\"", "\"Males\""}, "LineLegend", 
      DisplayFunction -> (FormBox[
        StyleBox[
         StyleBox[
          PaneBox[
           TagBox[
            GridBox[{{
               TagBox[
                GridBox[{{
                   GraphicsBox[{{
                    Directive[
                    EdgeForm[
                    Directive[
                    Opacity[0.3], 
                    GrayLevel[0]]], 
                    PointSize[0.5], 
                    Opacity[1.], 
                    AbsoluteThickness[1.6], 
                    RGBColor[1, 0, 0]], {
                    LineBox[{{0, 10}, {40, 10}}]}}, {
                    Directive[
                    EdgeForm[
                    Directive[
                    Opacity[0.3], 
                    GrayLevel[0]]], 
                    PointSize[0.5], 
                    Opacity[1.], 
                    AbsoluteThickness[1.6], 
                    RGBColor[1, 0, 0]], {}}}, AspectRatio -> Full, 
                    ImageSize -> {40, 10}, PlotRangePadding -> None, 
                    ImagePadding -> Automatic, 
                    BaselinePosition -> (Scaled[0.1] -> Baseline)], #}, {
                   GraphicsBox[{{
                    Directive[
                    EdgeForm[
                    Directive[
                    Opacity[0.3], 
                    GrayLevel[0]]], 
                    PointSize[0.5], 
                    Opacity[1.], 
                    AbsoluteThickness[1.6], 
                    RGBColor[0, 0, 1], 
                    Dashing[{Small, Small}]], {
                    LineBox[{{0, 10}, {40, 10}}]}}, {
                    Directive[
                    EdgeForm[
                    Directive[
                    Opacity[0.3], 
                    GrayLevel[0]]], 
                    PointSize[0.5], 
                    Opacity[1.], 
                    AbsoluteThickness[1.6], 
                    RGBColor[0, 0, 1], 
                    Dashing[{Small, Small}]], {}}}, AspectRatio -> Full, 
                    ImageSize -> {40, 10}, PlotRangePadding -> None, 
                    ImagePadding -> Automatic, 
                    BaselinePosition -> (Scaled[0.1] -> Baseline)], #2}}, 
                 GridBoxAlignment -> {
                  "Columns" -> {Center, Left}, "Rows" -> {{Baseline}}}, 
                 AutoDelete -> False, 
                 GridBoxDividers -> {
                  "Columns" -> {{False}}, "Rows" -> {{False}}}, 
                 GridBoxItemSize -> {"Columns" -> {{All}}, "Rows" -> {{All}}},
                  GridBoxSpacings -> {
                  "Columns" -> {{0.5}}, "Rows" -> {{0.8}}}], "Grid"]}}, 
             GridBoxAlignment -> {"Columns" -> {{Left}}, "Rows" -> {{Top}}}, 
             AutoDelete -> False, 
             GridBoxItemSize -> {
              "Columns" -> {{Automatic}}, "Rows" -> {{Automatic}}}, 
             GridBoxSpacings -> {"Columns" -> {{1}}, "Rows" -> {{0}}}], 
            "Grid"], Alignment -> Left, AppearanceElements -> None, 
           ImageMargins -> {{5, 5}, {5, 5}}, ImageSizeAction -> 
           "ResizeToFit"], LineIndent -> 0, StripOnInput -> False], {
         FontFamily -> "Arial"}, Background -> Automatic, StripOnInput -> 
         False], TraditionalForm]& ), 
      InterpretationFunction :> (RowBox[{"LineLegend", "[", 
         RowBox[{
           RowBox[{"{", 
             RowBox[{
               RowBox[{"Directive", "[", 
                 RowBox[{
                   RowBox[{"Opacity", "[", "1.`", "]"}], ",", 
                   RowBox[{"AbsoluteThickness", "[", "1.6`", "]"}], ",", 
                   
                   TemplateBox[<|"color" -> RGBColor[1, 0, 0]|>, 
                    "RGBColorSwatchTemplate"]}], "]"}], ",", 
               RowBox[{"Directive", "[", 
                 RowBox[{
                   RowBox[{"Opacity", "[", "1.`", "]"}], ",", 
                   RowBox[{"AbsoluteThickness", "[", "1.6`", "]"}], ",", 
                   
                   TemplateBox[<|"color" -> RGBColor[0, 0, 1]|>, 
                    "RGBColorSwatchTemplate"], ",", 
                   RowBox[{"Dashing", "[", 
                    RowBox[{"{", 
                    RowBox[{"Small", ",", "Small"}], "}"}], "]"}]}], "]"}]}], 
             "}"}], ",", 
           RowBox[{"{", 
             RowBox[{#, ",", #2, ",", #3}], "}"}], ",", 
           RowBox[{"LegendMarkers", "\[Rule]", "None"}], ",", 
           RowBox[{"LabelStyle", "\[Rule]", 
             RowBox[{"{", "}"}]}], ",", 
           RowBox[{"LegendLayout", "\[Rule]", "\"Column\""}]}], "]"}]& ), 
      Editable -> True], TraditionalForm], TraditionalForm]},
  "Legended",
  DisplayFunction->(GridBox[{{
      TagBox[
       ItemBox[
        PaneBox[
         TagBox[#, "SkipImageSizeLevel"], Alignment -> {Center, Baseline}, 
         BaselinePosition -> Baseline], DefaultBaseStyle -> "Labeled"], 
       "SkipImageSizeLevel"], 
      ItemBox[#2, DefaultBaseStyle -> "LabeledLabel"]}}, 
    GridBoxAlignment -> {"Columns" -> {{Center}}, "Rows" -> {{Center}}}, 
    AutoDelete -> False, GridBoxItemSize -> Automatic, 
    BaselinePosition -> {1, 1}]& ),
  Editable->True,
  InterpretationFunction->(RowBox[{"Legended", "[", 
     RowBox[{#, ",", 
       RowBox[{"Placed", "[", 
         RowBox[{#2, ",", "After"}], "]"}]}], "]"}]& )]], "Output",
 CellChangeTimes->{
  3.846155108670021*^9, 3.846155141562888*^9, 3.846155436217847*^9, {
   3.846155481620962*^9, 3.846155507536639*^9}, {3.846155549073216*^9, 
   3.846155628311037*^9}, {3.846155673066237*^9, 3.846155692369565*^9}, 
   3.846155728736182*^9, 3.8461558335673637`*^9, {3.846155889305193*^9, 
   3.84615593609273*^9}, {3.846156163103397*^9, 3.846156181576281*^9}, {
   3.8461564209028482`*^9, 3.846156449406931*^9}, {3.8461564813819*^9, 
   3.846156521027066*^9}, 3.846156837733468*^9, {3.8461575376131067`*^9, 
   3.846157618451809*^9}, 3.84615765238019*^9, {3.846157691745317*^9, 
   3.846157713948862*^9}, 3.84615778444005*^9, 3.85064123485316*^9, {
   3.850641316586349*^9, 3.850641366565032*^9}, 3.850641522199998*^9, 
   3.850643653932116*^9, 3.850644378236734*^9, 3.85064443471222*^9, {
   3.85064446882281*^9, 3.850644476592267*^9}, 3.850644681921008*^9, 
   3.850644732276647*^9, 3.850644779912023*^9, 3.850644812509501*^9, 
   3.850644852110323*^9, 3.850644919453312*^9, 3.856091355145742*^9, 
   3.856091430007934*^9, 3.856091571906725*^9, {3.8560971741518707`*^9, 
   3.856097195703292*^9}, 3.8560973075747013`*^9, {3.856097375854348*^9, 
   3.856097402353736*^9}},
 CellLabel->
  "Out[2363]=",ExpressionUUID->"7053485a-ef99-4ed3-bb27-f0005eded1c2"],

Cell[BoxData[
 TemplateBox[{
   GraphicsBox[{{{{}, {}, 
       TagBox[{
         Directive[
          Opacity[1.], 
          AbsoluteThickness[1.6], 
          RGBColor[0, 1, 0]], 
         LineBox[CompressedData["
1:eJwVjGs41IkegBG5nQiVHZGYi0vMPxFJ9fuVXHKLSqp16aHQRaX0VNKWydhB
0YoShoRSZFzGREZNwyqSe0yHiMSYYVHkYDfb+fA+75f3eQ0CT+85KicjI3Ph
J/+3y1Fxm2A0dRu9Y8vW7VkMkLfXOdNPioCu06KE0gcMsMxOyywnxcB9Uf4S
8iMGuL7rLmOTUiBS3BquXMIAnyOzNcmkPHi3c8Rr6BUDPhK/298kcSFyJDCs
/QsD7q/cHRtPqoMPBc53k+nXIVqp3CiO1Amcr3oVz2qvw4GDOZzJqSHYtOTx
VPovTFBdjPZ1WjMBTY7sy1qnYoHq9Ze4NmEa2DPsmIjO3+FCsy2kTc/Bmzob
lbnzcaDN1eiTlV0EWYud85qkBOAN2je1bJHD9O/ZPeFyN0F4nL364Jg8bl/o
+DqrnAQztK3qT8MU0eFZtzQ6/hbIzRUuX01Vwaix2GOba/4A68XDvL3F/0HG
jvqp5G/J0BRj1Vxvqo6HOnWnXmxJAf1b0rnHfy3H0zWJsxOCVJDO9ve9X6+J
hhjXkO96F/Ik1Y1qiVrIV18V5aV/D9T0Hk0MDa1AqZFHpUQ7A24cqwi+T1mF
inEOI/G6bPiOhUOhV7Ux91OJ+erYbIjYUMddVfsLym9uN/+fbA70F9cltBno
4IDCPz0WjAewcLwzwyRyNXqryLmNGOfBuu2KP4KrdVG+KE/ybjAfnB4YhJRq
r8GB255jOouP4IJegOGArz76ad7WqLR7AmZj3qrd7mvRQz/BMLKqCLTUJ5Xq
5teid2KkcWonB+RfZnDImQb49z3fXre0UjhhVf1B2dUQs+ZinOWfl0PhrsD7
L74bYsob3qEUax5YmRlsgzlDDJl3V6lEHrxQ+9TzcsEQ3dxc0wZdeNDa4af9
SoaMyqLsULcAHkz7HUysVSGjmeOf8edYPNh21jPqzRoyXqYXe6/s/dmnbzvQ
7kjG0z7X6Z2sZzAj1Vk+fIeMs770yZdzlZDCHnmdeY+MqoKcuc6lVWC5m3t1
byYZS/2vkKe1qiC8zH1CkEPGZr++RU96FYxfvNacUUTGrK6gOWZQFXxRGL7h
JSRjmnhk+ktLFbzXL1WuGSej5538xtclz6Fir9OSlJ0U9D562ZeZygeWayVT
14mCDkPzOqF5fPC1N1HK30XB/x41Je8v54OcpeoyngcFzzzn2u5r44OHZssq
0QEKbuUOZn9YVgPi1v2mumEUPJehkqAZVwM6HsFeeakUlJnyMWGxXsBVZ2Y2
d5iCFB/3woX9Amj3D/VdP0pBFi94uCNAAJTzrqQiKQVV0s+NloUKoDFH43bu
JAUVuAf8mZECWLHAjk2ep2Bxzu38qCwBFDzlhZ1Ro6LC96Y3VSMCaNUU25lZ
U9F3bXjJ3auvwOCjiyiXScWLfwQqWNULIV5ox/FmUbHLqNqsu00IXx+ZxSom
UDHUNUw75qMQhGfVrE7comLQt+j9C9NCOKLUnrQhg4rnT3w9cJhSCwWWB51e
lVCRtNneX5VZC/T4EF5fDxXH5fgbdT3qYLNNTAppAw1NtZWURDL10BVIsmZb
0fDSM+46S7V6OJdY3L3WhoYPhJcj0lbXQ9EXkY7xFhpm78xKiLauhzUp5jnW
jjQc4cycbD5ZD3JTXU/3HqLheosr5T499fD2icnrmwwanq7k27sJXoPvmpY5
2Y6fv61emfwnDaBGOltR/Z6GHiHirrX8BniltTL8vIiGT2S+OSS/awCa8q9i
8UcaHvc71po52QAT34a7WsQ05PbPznvaNAKj4Uc5+wcNmz5t27HpdSMURNBP
2ZoaIWdXtZbW1FuYabw5eCbaCM2DJ0T0sGZIk/eP2EMxxlWbru2yamkDrb6K
B3J1xuj60K7HpqgTFK5E77MNN8EtPnqDphoikHnszxnUNMXECMNDY2E9cDad
c1NTaIr6qTlN7hb9ULOOpaRxah0uT6JuuhAxABouZ80YamZYOLDCMtLoM/Sa
t3Zc4pvh0riKsWOjQ1CSBZQhf3MUuFik7AgfBj+OtYbeD3MkrpN8aG0jcI2Z
E937hI6uSpwYRaNReCrWy1BzIzB3RzDLHyTAYjMP93kQWDjpMj1uL4Eje8ap
xV4Eem3mXI90loAun1/i7kOgTKSOeoKXBOKTfq2/EUhg2bGqkbggCYRa35tS
uUTgfIC6wWKsBAxjVjgrPiRwsCRAv+mtBH5silrWXUCgzTDNSLZVAh/GP7c/
LCRwXfqyEMtOCdzyKfdzLCWwxtYuOalXAoume84x+QT+ViYspI1LoLctKWtJ
B4Eh13js1mVSqIydDep4T2DUhhbmBw0ppNgFmOSKCGyaGSjrXykF13w6d0cf
gabTwf2f9aTw/OK7huhRAo+Umqe/NZfCHfONSV5jBD7ffkj4wkIK4YOZ+wwm
fv4tf7PmbJSCsdvJfsE0gY85DktZW6UgL9uZd2uWwDdhVUFntkvhU4Xd8cPz
BFZnCZfvd5AC/3gusf4fAl/+6aZmu0sKd/VVZxYXCTy629GP5C6FfwFfdXhm

          "]]}, Annotation[#, "Charting`Private`Tag$220838#1"]& ]}}, {}}, {
    DisplayFunction -> Identity, Ticks -> {Automatic, Automatic}, 
     AxesOrigin -> {0, 0}, 
     FrameTicks -> {{Automatic, Automatic}, {Automatic, Automatic}}, 
     GridLines -> {None, None}, DisplayFunction -> Identity, 
     PlotRangePadding -> {{
        Scaled[0.02], 
        Scaled[0.02]}, {0, 0}}, PlotRangeClipping -> True, ImagePadding -> 
     All, DisplayFunction -> Identity, AspectRatio -> 
     NCache[GoldenRatio^(-1), 0.6180339887498948], Axes -> {True, True}, 
     AxesLabel -> {None, None}, AxesOrigin -> {0, 0}, DisplayFunction :> 
     Identity, Epilog -> {
       InsetBox[
        FormBox[
         StyleBox[
         "\"Discrimination frequency\"", 24, FontFamily -> $CellContext`Arial,
           StripOnInput -> False], TraditionalForm], {6.5, 0.5}], 
       InsetBox[
        FormBox[
         StyleBox[
         "\"B\"", 24, FontFamily -> $CellContext`Arial, StripOnInput -> 
          False], TraditionalForm], {15.1, 0.9}]}, 
     Frame -> {{True, True}, {True, True}}, FrameLabel -> {{
        FormBox[
         StyleBox["\"Frequency\"", 16, StripOnInput -> False], 
         TraditionalForm], None}, {
        FormBox[
         StyleBox["\"Time\"", 16, StripOnInput -> False], TraditionalForm], 
        None}}, FrameTicks -> {{Automatic, Automatic}, {
       Automatic, Automatic}}, GridLines -> {None, None}, GridLinesStyle -> 
     Directive[
       GrayLevel[0.5, 0.4]], 
     Method -> {
      "DefaultBoundaryStyle" -> Automatic, 
       "DefaultGraphicsInteraction" -> {
        "Version" -> 1.2, "TrackMousePosition" -> {True, False}, 
         "Effects" -> {
          "Highlight" -> {"ratio" -> 2}, "HighlightPoint" -> {"ratio" -> 2}, 
           "Droplines" -> {
            "freeformCursorMode" -> True, 
             "placement" -> {"x" -> "All", "y" -> "None"}}}}, 
       "DefaultMeshStyle" -> AbsolutePointSize[6], "ScalingFunctions" -> None,
        "CoordinatesToolOptions" -> {"DisplayFunction" -> ({
           (Identity[#]& )[
            Part[#, 1]], 
           (Identity[#]& )[
            Part[#, 2]]}& ), "CopiedValueFunction" -> ({
           (Identity[#]& )[
            Part[#, 1]], 
           (Identity[#]& )[
            Part[#, 2]]}& )}}, 
     PlotRange -> {{0., 15.999999673469388`}, {0., 1.}}, PlotRangeClipping -> 
     True, PlotRangePadding -> {{
        Scaled[0.02], 
        Scaled[0.02]}, {Automatic, Automatic}}, 
     Ticks -> {Automatic, Automatic}}], 
   FormBox[
    FormBox[
     TemplateBox[{"\"freq\""}, "LineLegend", DisplayFunction -> (FormBox[
        StyleBox[
         StyleBox[
          PaneBox[
           TagBox[
            GridBox[{{
               TagBox[
                GridBox[{{
                   GraphicsBox[{{
                    Directive[
                    EdgeForm[
                    Directive[
                    Opacity[0.3], 
                    GrayLevel[0]]], 
                    PointSize[0.5], 
                    Opacity[1.], 
                    AbsoluteThickness[1.6], 
                    RGBColor[0, 1, 0]], {
                    LineBox[{{0, 10}, {20, 10}}]}}, {
                    Directive[
                    EdgeForm[
                    Directive[
                    Opacity[0.3], 
                    GrayLevel[0]]], 
                    PointSize[0.5], 
                    Opacity[1.], 
                    AbsoluteThickness[1.6], 
                    RGBColor[0, 1, 0]], {}}}, AspectRatio -> Full, 
                    ImageSize -> {20, 10}, PlotRangePadding -> None, 
                    ImagePadding -> Automatic, 
                    BaselinePosition -> (Scaled[0.1] -> Baseline)], #}}, 
                 GridBoxAlignment -> {
                  "Columns" -> {Center, Left}, "Rows" -> {{Baseline}}}, 
                 AutoDelete -> False, 
                 GridBoxDividers -> {
                  "Columns" -> {{False}}, "Rows" -> {{False}}}, 
                 GridBoxItemSize -> {"Columns" -> {{All}}, "Rows" -> {{All}}},
                  GridBoxSpacings -> {
                  "Columns" -> {{0.5}}, "Rows" -> {{0.8}}}], "Grid"]}}, 
             GridBoxAlignment -> {"Columns" -> {{Left}}, "Rows" -> {{Top}}}, 
             AutoDelete -> False, 
             GridBoxItemSize -> {
              "Columns" -> {{Automatic}}, "Rows" -> {{Automatic}}}, 
             GridBoxSpacings -> {"Columns" -> {{1}}, "Rows" -> {{0}}}], 
            "Grid"], Alignment -> Left, AppearanceElements -> None, 
           ImageMargins -> {{5, 5}, {5, 5}}, ImageSizeAction -> 
           "ResizeToFit"], LineIndent -> 0, StripOnInput -> False], {
         FontFamily -> "Arial"}, Background -> Automatic, StripOnInput -> 
         False], TraditionalForm]& ), 
      InterpretationFunction :> (RowBox[{"LineLegend", "[", 
         RowBox[{
           RowBox[{"{", 
             RowBox[{"Directive", "[", 
               RowBox[{
                 RowBox[{"Opacity", "[", "1.`", "]"}], ",", 
                 RowBox[{"AbsoluteThickness", "[", "1.6`", "]"}], ",", 
                 
                 TemplateBox[<|"color" -> RGBColor[0, 1, 0]|>, 
                  "RGBColorSwatchTemplate"]}], "]"}], "}"}], ",", 
           RowBox[{"{", #, "}"}], ",", 
           RowBox[{"LegendMarkers", "\[Rule]", "None"}], ",", 
           RowBox[{"LabelStyle", "\[Rule]", 
             RowBox[{"{", "}"}]}], ",", 
           RowBox[{"LegendLayout", "\[Rule]", "\"Column\""}]}], "]"}]& ), 
      Editable -> True], TraditionalForm], TraditionalForm]},
  "Legended",
  DisplayFunction->(GridBox[{{
      TagBox[
       ItemBox[
        PaneBox[
         TagBox[#, "SkipImageSizeLevel"], Alignment -> {Center, Baseline}, 
         BaselinePosition -> Baseline], DefaultBaseStyle -> "Labeled"], 
       "SkipImageSizeLevel"], 
      ItemBox[#2, DefaultBaseStyle -> "LabeledLabel"]}}, 
    GridBoxAlignment -> {"Columns" -> {{Center}}, "Rows" -> {{Center}}}, 
    AutoDelete -> False, GridBoxItemSize -> Automatic, 
    BaselinePosition -> {1, 1}]& ),
  Editable->True,
  InterpretationFunction->(RowBox[{"Legended", "[", 
     RowBox[{#, ",", 
       RowBox[{"Placed", "[", 
         RowBox[{#2, ",", "After"}], "]"}]}], "]"}]& )]], "Output",
 CellChangeTimes->{
  3.846155108670021*^9, 3.846155141562888*^9, 3.846155436217847*^9, {
   3.846155481620962*^9, 3.846155507536639*^9}, {3.846155549073216*^9, 
   3.846155628311037*^9}, {3.846155673066237*^9, 3.846155692369565*^9}, 
   3.846155728736182*^9, 3.8461558335673637`*^9, {3.846155889305193*^9, 
   3.84615593609273*^9}, {3.846156163103397*^9, 3.846156181576281*^9}, {
   3.8461564209028482`*^9, 3.846156449406931*^9}, {3.8461564813819*^9, 
   3.846156521027066*^9}, 3.846156837733468*^9, {3.8461575376131067`*^9, 
   3.846157618451809*^9}, 3.84615765238019*^9, {3.846157691745317*^9, 
   3.846157713948862*^9}, 3.84615778444005*^9, 3.85064123485316*^9, {
   3.850641316586349*^9, 3.850641366565032*^9}, 3.850641522199998*^9, 
   3.850643653932116*^9, 3.850644378236734*^9, 3.85064443471222*^9, {
   3.85064446882281*^9, 3.850644476592267*^9}, 3.850644681921008*^9, 
   3.850644732276647*^9, 3.850644779912023*^9, 3.850644812509501*^9, 
   3.850644852110323*^9, 3.850644919453312*^9, 3.856091355145742*^9, 
   3.856091430007934*^9, 3.856091571906725*^9, {3.8560971741518707`*^9, 
   3.856097195703292*^9}, 3.8560973075747013`*^9, {3.856097375854348*^9, 
   3.85609740245996*^9}},
 CellLabel->
  "Out[2364]=",ExpressionUUID->"143acb40-2dd5-4786-bd77-60d1ec41529d"]
}, Open  ]],

Cell[BoxData[""], "Input",
 CellChangeTimes->{{3.8415745494599743`*^9, 
  3.841574549460783*^9}},ExpressionUUID->"4e44a0cc-5ab2-48f7-b805-\
c952abbc4338"]
}, Open  ]]
},
WindowSize->{937, 958},
WindowMargins->{{299, Automatic}, {Automatic, 0}},
PrintingCopies->1,
PrintingPageRange->{1, Automatic},
Magnification:>1.5 Inherited,
FrontEndVersion->"13.0 for Mac OS X x86 (64-bit) (December 2, 2021)",
StyleDefinitions->"Default.nb",
ExpressionUUID->"8d0adeda-b766-4028-a68b-4462ccbf0c80"
]
(* End of Notebook Content *)

(* Internal cache information *)
(*CellTagsOutline
CellTagsIndex->{}
*)
(*CellTagsIndex
CellTagsIndex->{}
*)
(*NotebookFileOutline
Notebook[{
Cell[CellGroupData[{
Cell[580, 22, 558, 10, 422, "Title",ExpressionUUID->"7ca17ffc-b3b3-44b6-bd2e-c8fa65c9b7bd"],
Cell[CellGroupData[{
Cell[1163, 36, 33856, 616, 1955, "Input",ExpressionUUID->"7a0b9471-4169-4e5e-b763-e1cfccc3dfd8"],
Cell[35022, 654, 20788, 403, 392, "Output",ExpressionUUID->"7053485a-ef99-4ed3-bb27-f0005eded1c2"],
Cell[55813, 1059, 10281, 211, 406, "Output",ExpressionUUID->"143acb40-2dd5-4786-bd77-60d1ec41529d"]
}, Open  ]],
Cell[66109, 1273, 154, 3, 46, "Input",ExpressionUUID->"4e44a0cc-5ab2-48f7-b805-c952abbc4338"]
}, Open  ]]
}
]
*)
