# Supplementary material for: The sterile insect technique is protected from evolution of mate discrimination
Source: PeerJ. 2022 Apr 18;10:e13301. doi: 10.7717/peerj.13301 (PMC9022645; doi:10.7717/peerj.13301)
Supplement: Supplemental Information 3 [file peerj-10-13301-s003.nb]

(* Content-type: application/vnd.wolfram.mathematica *)

(*** Wolfram Notebook File ***)
(* http://www.wolfram.com/nb *)

(* CreatedBy='Mathematica 10.1' *)

(*CacheID: 234*)
(* Internal cache information:
NotebookFileLineBreakTest
NotebookFileLineBreakTest
NotebookDataPosition[       158,          7]
NotebookDataLength[     75138,       1451]
NotebookOptionsPosition[     74242,       1426]
NotebookOutlinePosition[     74722,       1445]
CellTagsIndexPosition[     74679,       1442]
WindowFrame->Normal*)

(* Beginning of Notebook Content *)
Notebook[{

Cell[CellGroupData[{
Cell["\<\
Numerical Solutions of SIT in continuous time; here, evolution of a \
preference; haploid model where nmi = nfi
and sterile releases are proprotional\
\>", "Title",
 CellChangeTimes->{{3.653247233718869*^9, 3.653247243230265*^9}, {
  3.755905824162923*^9, 3.755905829138967*^9}, {3.814042968259284*^9, 
  3.8140429808864517`*^9}, {3.8158436286863203`*^9, 3.815843642092011*^9}, {
  3.8415739724256163`*^9, 3.841573979257607*^9}, {3.8415846243760853`*^9, 
  3.841584630932253*^9}, {3.842960601471375*^9, 3.842960642841123*^9}, {
  3.855750952503139*^9, 
  3.855750965097825*^9}},ExpressionUUID->"7ca17ffc-b3b3-44b6-bd2e-\
c8fa65c9b7bd"],

Cell[CellGroupData[{

Cell[BoxData[
 RowBox[{"\[IndentingNewLine]", 
  RowBox[{
   RowBox[{
    RowBox[{"Pars", "=", 
     RowBox[{"{", 
      RowBox[{"(*", 
       RowBox[{"S", " ", "\[Rule]", " ", "11.745*^6"}], "*)"}], 
      RowBox[{
       RowBox[{"S", "->", " ", "3*^6"}], ",", 
       RowBox[{"b", "\[Rule]", " ", "10"}], ",", 
       RowBox[{"K", "\[Rule]", " ", "1.0*^6"}], ",", 
       RowBox[{"\[Pi]", "->", "4.0"}], ",", 
       RowBox[{"\[Delta]", "->", " ", ".01"}]}], "}"}]}], ";"}], 
   "\[IndentingNewLine]", "\[IndentingNewLine]", 
   RowBox[{
    RowBox[{
     SubscriptBox["\[Rho]", "0"], " ", "=", " ", 
     RowBox[{
      RowBox[{"(", 
       RowBox[{
        RowBox[{"nm1", "[", "0", "]"}], " ", "+", " ", 
        RowBox[{"nm2", "[", "0", "]"}]}], ")"}], "/", 
      RowBox[{"(", 
       RowBox[{
        RowBox[{"nm1", "[", "0", "]"}], " ", "+", " ", 
        RowBox[{"nm2", "[", "0", "]"}], " ", "+", " ", "S"}], ")"}]}]}], 
    ";"}], "\[IndentingNewLine]", 
   RowBox[{
    RowBox[{
     SubscriptBox["\[Rho]", "1"], " ", "=", " ", 
     RowBox[{
      RowBox[{"(", 
       RowBox[{
        RowBox[{"nm1", "[", "0", "]"}], " ", "+", " ", 
        RowBox[{"nm2", "[", "0", "]"}]}], ")"}], "/", 
      RowBox[{"(", 
       RowBox[{
        RowBox[{"nm1", "[", "0", "]"}], " ", "+", " ", 
        RowBox[{"nm2", "[", "0", "]"}], " ", "+", " ", 
        RowBox[{"S", "/", "\[Pi]"}]}], ")"}]}]}], ";"}], 
   "\[IndentingNewLine]", 
   RowBox[{
    RowBox[{
     RowBox[{"total", "[", "t", "]"}], "=", " ", 
     RowBox[{"(", 
      RowBox[{
       RowBox[{"nf1", "[", "t", "]"}], "+", 
       RowBox[{"nf2", "[", "t", "]"}], "+", 
       RowBox[{"nm1", "[", "t", "]"}], " ", "+", " ", 
       RowBox[{"nm2", "[", "t", "]"}]}], ")"}]}], ";"}], 
   "\[IndentingNewLine]", 
   RowBox[{
    RowBox[{
     RowBox[{"totalm", "[", "t", "]"}], " ", "=", " ", 
     RowBox[{"(", 
      RowBox[{
       RowBox[{"nm1", "[", "t", "]"}], " ", "+", " ", 
       RowBox[{"nm2", "[", "t", "]"}]}], ")"}]}], ";"}], 
   "\[IndentingNewLine]", 
   RowBox[{
    RowBox[{
     RowBox[{"nm1", "[", "t", "]"}], " ", "=", " ", 
     RowBox[{"nf1", "[", "t", "]"}]}], ";"}], "\[IndentingNewLine]", 
   RowBox[{
    RowBox[{
     RowBox[{"nm2", "[", "t", "]"}], " ", "=", " ", 
     RowBox[{"nf2", "[", "t", "]"}]}], ";"}], "\[IndentingNewLine]", 
   RowBox[{
    RowBox[{"Sols", "=", 
     RowBox[{"NDSolve", "[", "\[IndentingNewLine]", 
      RowBox[{
       RowBox[{"{", "\[IndentingNewLine]", 
        RowBox[{
         RowBox[{
          RowBox[{
           RowBox[{
            RowBox[{"nf1", "'"}], "[", "t", "]"}], "\[Equal]", " ", 
           RowBox[{
            RowBox[{
             RowBox[{"nf1", "[", "t", "]"}], 
             RowBox[{"(", 
              RowBox[{"1", "-", 
               RowBox[{
                RowBox[{"total", "[", "t", "]"}], "/", "K"}]}], ")"}], 
             RowBox[{"(", 
              RowBox[{"Log", "[", 
               RowBox[{"b", " ", 
                SubscriptBox["\[Rho]", "0"]}], "]"}], " ", ")"}], " ", 
             RowBox[{"(", 
              RowBox[{
               RowBox[{"(", 
                RowBox[{
                 RowBox[{"nm1", "[", "t", "]"}], "+", 
                 RowBox[{
                  RowBox[{"nm2", "[", "t", "]"}], "/", "2"}]}], ")"}], "/", 
               RowBox[{"totalm", "[", "t", "]"}]}], ")"}]}], "+", 
            "\[IndentingNewLine]", 
            RowBox[{
             RowBox[{"nf2", "[", "t", "]"}], 
             RowBox[{"(", 
              RowBox[{"1", "-", 
               RowBox[{
                RowBox[{"total", "[", "t", "]"}], "/", "K"}]}], ")"}], 
             RowBox[{"(", 
              RowBox[{"Log", "[", 
               RowBox[{"b", " ", 
                SubscriptBox["\[Rho]", "1"]}], "]"}], "  ", ")"}], 
             RowBox[{"(", 
              RowBox[{
               RowBox[{"nm1", "[", "t", "]"}], "/", 
               RowBox[{"(", 
                RowBox[{"2", " ", 
                 RowBox[{"totalm", "[", "t", "]"}]}], ")"}]}], ")"}]}], " ", 
            "-", " ", 
            RowBox[{"\[Delta]", " ", 
             RowBox[{"nf1", "[", "t", "]"}]}]}]}], "/.", "Pars"}], ",", 
         "\[IndentingNewLine]", "\[IndentingNewLine]", 
         RowBox[{
          RowBox[{
           RowBox[{
            RowBox[{"nf2", "'"}], "[", "t", "]"}], "\[Equal]", " ", 
           RowBox[{
            RowBox[{
             RowBox[{"nf2", "[", "t", "]"}], 
             RowBox[{"(", 
              RowBox[{"1", "-", 
               RowBox[{
                RowBox[{"total", "[", "t", "]"}], "/", "K"}]}], ")"}], 
             RowBox[{"(", 
              RowBox[{"Log", "[", 
               RowBox[{"b", " ", 
                SubscriptBox["\[Rho]", "1"]}], "]"}], "  ", ")"}], " ", 
             RowBox[{"(", 
              RowBox[{
               RowBox[{"(", 
                RowBox[{
                 RowBox[{"(", 
                  RowBox[{
                   RowBox[{"nm1", "[", "t", "]"}], "/", "2"}], ")"}], "+", 
                 RowBox[{"nm2", "[", "t", "]"}]}], ")"}], "/", 
               RowBox[{"totalm", "[", "t", "]"}]}], ")"}]}], " ", "+", " ", 
            RowBox[{
             RowBox[{"nf1", "[", "t", "]"}], 
             RowBox[{"(", 
              RowBox[{"1", "-", 
               RowBox[{
                RowBox[{"total", "[", "t", "]"}], "/", "K"}]}], ")"}], 
             RowBox[{"(", 
              RowBox[{"Log", "[", 
               RowBox[{"b", " ", 
                SubscriptBox["\[Rho]", "0"]}], "]"}], " ", ")"}], " ", " ", 
             RowBox[{"(", 
              RowBox[{
               RowBox[{"nm2", "[", "t", "]"}], "/", 
               RowBox[{"(", 
                RowBox[{"2", " ", 
                 RowBox[{"totalm", "[", "t", "]"}]}], ")"}]}], ")"}]}], "-", 
            " ", 
            RowBox[{"\[Delta]", " ", 
             RowBox[{"nf2", "[", "t", "]"}]}]}]}], "/.", "Pars"}], ",", 
         "\[IndentingNewLine]", "\[IndentingNewLine]", 
         RowBox[{
          RowBox[{
           RowBox[{"freq", "[", "t", "]"}], "==", 
           RowBox[{
            RowBox[{"nf2", "[", "t", "]"}], "/", 
            RowBox[{"(", 
             RowBox[{
              RowBox[{"nf1", "[", "t", "]"}], "+", 
              RowBox[{"nf2", "[", "t", "]"}]}], ")"}]}]}], "/.", "Pars"}], 
         ",", "\[IndentingNewLine]", 
         RowBox[{
          RowBox[{
           RowBox[{"males", "[", "t", "]"}], " ", "==", " ", 
           RowBox[{
            RowBox[{"nf1", "[", "t", "]"}], " ", "+", " ", 
            RowBox[{"nf2", "[", "t", "]"}]}]}], "/.", "Pars"}], ",", 
         "\[IndentingNewLine]", "\[IndentingNewLine]", 
         RowBox[{"(*", 
          RowBox[{
           RowBox[{
            RowBox[{"nf1", "[", "0", "]"}], "\[Equal]", " ", "32*^4"}], ",", 
           RowBox[{
            RowBox[{"nf2", "[", "0", "]"}], "==", " ", "1*^4"}], ",", " ", 
           RowBox[{
            RowBox[{"nm1", "[", "0", "]"}], " ", "==", " ", "32*^4"}], ",", 
           " ", 
           RowBox[{
            RowBox[{"nm2", "[", "0", "]"}], " ", "==", " ", "1*^4"}]}], 
          "*)"}], "\[IndentingNewLine]", 
         RowBox[{
          RowBox[{"nf1", "[", "0", "]"}], "\[Equal]", " ", "32.7*^4"}], ",", 
         RowBox[{
          RowBox[{"nf2", "[", "0", "]"}], "==", " ", "0.3*^4"}], ",", " ", 
         RowBox[{
          RowBox[{"nm1", "[", "0", "]"}], " ", "==", " ", "32.7*^4"}], ",", 
         " ", 
         RowBox[{
          RowBox[{"nm2", "[", "0", "]"}], " ", "==", " ", "0.3*^4"}]}], 
        "\[IndentingNewLine]", 
        RowBox[{"(*", 
         RowBox[{
          RowBox[{
           RowBox[{"nf1", "[", "0", "]"}], "\[Equal]", " ", "33*^4"}], ",", 
          RowBox[{
           RowBox[{"nf2", "[", "0", "]"}], "==", " ", "0*^4"}], ",", " ", 
          RowBox[{
           RowBox[{"nm1", "[", "0", "]"}], " ", "==", " ", "33*^4"}], ",", 
          " ", 
          RowBox[{
           RowBox[{"nm2", "[", "0", "]"}], " ", "==", " ", "0*^4"}]}], "*)"}],
         "\[IndentingNewLine]", 
        RowBox[{"(*", 
         RowBox[{
          RowBox[{
           RowBox[{"nf1", "[", "0", "]"}], "\[Equal]", " ", "0*^4"}], ",", 
          RowBox[{
           RowBox[{"nf2", "[", "0", "]"}], "==", " ", "33*^4"}], ",", " ", 
          RowBox[{
           RowBox[{"nm1", "[", "0", "]"}], " ", "==", " ", "0*^4"}], ",", " ", 
          RowBox[{
           RowBox[{"nm2", "[", "0", "]"}], " ", "==", " ", "33*^4"}]}], 
         "*)"}], "\[IndentingNewLine]", "}"}], ",", "\[IndentingNewLine]", 
       "\[IndentingNewLine]", 
       RowBox[{"{", 
        RowBox[{
         RowBox[{"nf1", "[", "t", "]"}], ",", 
         RowBox[{"nf2", "[", "t", "]"}], ",", 
         RowBox[{"males", "[", "t", "]"}], ",", " ", 
         RowBox[{"freq", "[", "t", "]"}], ",", 
         SubscriptBox["\[Rho]", "0"], ",", 
         SubscriptBox["\[Rho]", "1"]}], "}"}], ",", 
       RowBox[{"{", 
        RowBox[{"t", ",", "0", ",", "1000"}], "}"}]}], "   ", "]"}]}], ";"}], 
   "\[IndentingNewLine]", "\[IndentingNewLine]", 
   RowBox[{"(*", 
    RowBox[{
     RowBox[{
      RowBox[{"exp", 
       RowBox[{"(", "r", ")"}]}], " ", "=", " ", 
      RowBox[{"b", " ", 
       RowBox[{"(", 
        RowBox[{"n", "/", 
         RowBox[{"(", 
          RowBox[{"n", "+", "S"}], ")"}]}], ")"}]}]}], ",", " ", 
     RowBox[{
     "a", " ", "strictly", " ", "increasing", " ", "function", " ", "of", " ",
       "n"}]}], "*)"}], "\[IndentingNewLine]", "\[IndentingNewLine]", 
   RowBox[{"LogPlot", "[", 
    RowBox[{
     RowBox[{"{", 
      RowBox[{
       RowBox[{"Evaluate", " ", "[", 
        RowBox[{
         RowBox[{"nf1", "[", "t", "]"}], "/.", "\[VeryThinSpace]", "Sols"}], 
        "]"}], ",", " ", 
       RowBox[{"Evaluate", "[", 
        RowBox[{
         RowBox[{"nf2", "[", "t", "]"}], "/.", "Sols"}], "]"}]}], 
      RowBox[{"(*", 
       RowBox[{",", " ", 
        RowBox[{"Evaluate", "[", 
         RowBox[{
          RowBox[{"males", "[", "t", "]"}], "/.", "Sols"}], "]"}]}], "*)"}], 
      " ", "}"}], ",", 
     RowBox[{"{", 
      RowBox[{"t", ",", "0", ",", "1000"}], " ", 
      RowBox[{"(*", "1000", "*)"}], "}"}], ",", 
     RowBox[{"PlotRange", "\[Rule]", 
      RowBox[{"{", 
       RowBox[{"1", ",", "1*^7"}], "}"}]}], ",", 
     RowBox[{"Frame", "\[Rule]", "True"}], ",", 
     RowBox[{"PlotStyle", "\[Rule]", 
      RowBox[{"{", 
       RowBox[{"Red", ",", 
        RowBox[{"{", 
         RowBox[{"Blue", " ", ",", "Dashed"}], "}"}]}], "}"}]}], ",", 
     RowBox[{"PlotLegends", "\[Rule]", 
      RowBox[{"{", 
       RowBox[{"\"\<Nf1\>\"", ",", "\"\<Nf2\>\"", ",", "\"\<Males\>\""}], 
       "}"}]}], ",", " ", 
     RowBox[{"FrameLabel", "\[Rule]", 
      RowBox[{"{", 
       RowBox[{
        RowBox[{"Style", "[", 
         RowBox[{"\"\<Time\>\"", ",", "16"}], "]"}], ",", 
        RowBox[{"Style", "[", 
         RowBox[{"\"\<Density\>\"", ",", "16"}], "]"}]}], "}"}]}], ",", " ", 
     RowBox[{"LabelStyle", "\[Rule]", 
      RowBox[{"{", "}"}]}], ",", 
     RowBox[{"Epilog", "->", 
      RowBox[{"{", "\[IndentingNewLine]", 
       RowBox[{
        RowBox[{"Text", "[", 
         RowBox[{
          RowBox[{"Style", "[", 
           RowBox[{
           "\"\<non-discriminator\>\"", ",", "   ", "24", ",", "Red", ",", 
            "  ", 
            RowBox[{"FontFamily", "->", "Arial"}]}], "]"}], ",", 
          RowBox[{"{", 
           RowBox[{"500", ",", "7.9"}], "}"}]}], 
         RowBox[{"(*", 
          RowBox[{"{", 
           RowBox[{"35.3", ",", "10.3"}], "}"}], "*)"}], "]"}], " ", ",", 
        RowBox[{"Text", "[", 
         RowBox[{
          RowBox[{"Style", "[", 
           RowBox[{"\"\<discriminator\>\"", ",", "24", ",", "Blue", ",", 
            RowBox[{"FontFamily", "->", "Arial"}]}], "]"}], ",", 
          RowBox[{"{", 
           RowBox[{"550", ",", "14.6"}], "}"}]}], 
         RowBox[{"(*", 
          RowBox[{"{", 
           RowBox[{"65.1", ",", "4.9"}], "}"}], "*)"}], "]"}], ",", 
        "\[IndentingNewLine]", 
        RowBox[{"Text", "[", 
         RowBox[{
          RowBox[{"Style", "[", 
           RowBox[{"\"\<A\>\"", ",", "24", ",", "Black", ",", 
            RowBox[{"FontFamily", "->", "Arial"}]}], "]"}], ",", 
          RowBox[{"{", 
           RowBox[{"950", ",", "14.5"}], "}"}]}], 
         RowBox[{"(*", 
          RowBox[{"{", 
           RowBox[{"95.1", ",", "14.5"}], "}"}], "*)"}], "]"}]}], 
       "\[IndentingNewLine]", "}"}]}]}], "\[IndentingNewLine]", "]"}], 
   "\[IndentingNewLine]", 
   RowBox[{"data0", " ", "=", " ", 
    RowBox[{"Table", "[", 
     RowBox[{
      RowBox[{
       RowBox[{
        RowBox[{"{", 
         RowBox[{"t", ",", " ", 
          SubscriptBox["\[Rho]", "0"], ",", 
          SubscriptBox["\[Rho]", "1"], ",", 
          RowBox[{"nf2", "[", "t", "]"}]}], "}"}], "/.", "Sols"}], " ", "/.", 
       "Pars"}], ",", 
      RowBox[{"{", 
       RowBox[{"t", ",", "1", ",", "50", ",", "24"}], "}"}]}], "]"}]}], 
   "\[IndentingNewLine]", "\[IndentingNewLine]", 
   RowBox[{"Plot", "[", 
    RowBox[{
     RowBox[{"{", 
      RowBox[{"Evaluate", "[", 
       RowBox[{
        RowBox[{"freq", "[", "t", "]"}], "/.", "Sols"}], "]"}], "}"}], ",", 
     RowBox[{"{", 
      RowBox[{"t", ",", "0", ",", 
       RowBox[{"(*", "16", "*)"}], "1000"}], "}"}], ",", 
     RowBox[{"PlotRange", "\[Rule]", 
      RowBox[{"{", 
       RowBox[{"0", ",", "1"}], "}"}]}], ",", 
     RowBox[{"Frame", "\[Rule]", "True"}], ",", 
     RowBox[{"PlotStyle", "\[Rule]", 
      RowBox[{"{", "Green", "}"}]}], ",", 
     RowBox[{"PlotLegends", "\[Rule]", 
      RowBox[{"{", "\"\<freq\>\"", "}"}]}], ",", 
     RowBox[{"FrameLabel", "\[Rule]", 
      RowBox[{"{", 
       RowBox[{
        RowBox[{"Style", "[", 
         RowBox[{"\"\<Time\>\"", ",", "16"}], "]"}], ",", 
        RowBox[{"Style", "[", 
         RowBox[{"\"\<Frequency\>\"", ",", "16"}], "]"}]}], "}"}]}], ",", 
     RowBox[{"Epilog", "->", 
      RowBox[{"{", "\[IndentingNewLine]", 
       RowBox[{
        RowBox[{"Text", "[", 
         RowBox[{
          RowBox[{"Style", "[", 
           RowBox[{"\"\<Discrimination frequency\>\"", ",", "24", ",", 
            RowBox[{"FontFamily", "->", "Arial"}]}], "]"}], ",", 
          RowBox[{"{", 
           RowBox[{"(*", "7.5", "*)"}], 
           RowBox[{"550", ",", "0.5"}], "}"}]}], "]"}], ",", 
        "\[IndentingNewLine]", 
        RowBox[{"Text", "[", 
         RowBox[{
          RowBox[{"Style", "[", 
           RowBox[{"\"\<B\>\"", ",", "24", ",", 
            RowBox[{"FontFamily", "->", "Arial"}]}], "]"}], ",", 
          RowBox[{"{", 
           RowBox[{"950", ",", "0.9"}], "}"}]}], 
         RowBox[{"(*", 
          RowBox[{"{", 
           RowBox[{"15.3", ",", "0.9"}], "}"}], "*)"}], "]"}]}], 
       "\[IndentingNewLine]", "}"}]}]}], "]"}], 
   "\[IndentingNewLine]"}]}]], "Input",
 CellChangeTimes->{{3.653247268386902*^9, 3.6532474627786407`*^9}, {
   3.653320826542371*^9, 3.6533210331605444`*^9}, 3.6533210728236556`*^9, {
   3.653321227071025*^9, 3.6533215492422237`*^9}, {3.653321627025918*^9, 
   3.653321773851923*^9}, {3.653321811331249*^9, 3.653321897910079*^9}, {
   3.653321935844412*^9, 3.653321981197608*^9}, {3.6533220994206743`*^9, 
   3.653322186662014*^9}, {3.6533223967829924`*^9, 3.653322411030711*^9}, {
   3.65332252356744*^9, 3.6533225241824493`*^9}, {3.6533226931737947`*^9, 
   3.653322693918806*^9}, {3.6533227970566406`*^9, 3.6533228121418724`*^9}, {
   3.6533234817417583`*^9, 3.653323485203958*^9}, {3.6550364841047583`*^9, 
   3.6550365223747063`*^9}, 3.655036761412655*^9, {3.655037096832376*^9, 
   3.655037097110035*^9}, {3.65503742370538*^9, 3.655037471183861*^9}, {
   3.655037542515315*^9, 3.655037679644986*^9}, {3.6550377783724403`*^9, 
   3.655037785288991*^9}, {3.655038189549324*^9, 3.655038195020384*^9}, 
   3.65505484118611*^9, {3.6550548858926673`*^9, 3.6550549059028115`*^9}, {
   3.657369397107594*^9, 3.657369398085808*^9}, {3.657369779710026*^9, 
   3.657369782555373*^9}, {3.657369852655349*^9, 3.6573698542177773`*^9}, {
   3.6573699755952253`*^9, 3.657370015126904*^9}, {3.6573700724477873`*^9, 
   3.6573700734918203`*^9}, 3.6573701630214453`*^9, 3.657370372361453*^9, {
   3.657370516766447*^9, 3.657370572306499*^9}, {3.657370630672526*^9, 
   3.657370661046012*^9}, {3.6573709305978317`*^9, 3.657370957980176*^9}, {
   3.657371559563623*^9, 3.6573715846044827`*^9}, {3.657371733577929*^9, 
   3.657371756031725*^9}, {3.657371820538991*^9, 3.657371849136921*^9}, {
   3.657371944886696*^9, 3.657371945403162*^9}, 3.6573720162674313`*^9, 
   3.657372099079545*^9, {3.657372282175538*^9, 3.6573724299955053`*^9}, {
   3.657372475276499*^9, 3.657372698573883*^9}, {3.657372728650222*^9, 
   3.657372777136848*^9}, {3.6573728164799337`*^9, 3.657372827930805*^9}, {
   3.6573730293973846`*^9, 3.657373029902038*^9}, {3.65737307195577*^9, 
   3.657373127372175*^9}, {3.657373175613749*^9, 3.657373253913641*^9}, {
   3.657374005505723*^9, 3.657374076907189*^9}, {3.657374110772264*^9, 
   3.657374228973241*^9}, {3.6573742648961*^9, 3.6573742699567347`*^9}, {
   3.6573802284376397`*^9, 3.657380260651696*^9}, {3.6573803748126965`*^9, 
   3.6573804270415883`*^9}, {3.657382089960499*^9, 3.657382090614777*^9}, {
   3.6573821234745073`*^9, 3.6573822269751377`*^9}, {3.657382376566469*^9, 
   3.6573824146244783`*^9}, {3.65738250651718*^9, 3.657382552675152*^9}, {
   3.657382596955759*^9, 3.6573826354849777`*^9}, 3.65738266861747*^9, 
   3.657382730606091*^9, {3.657382817061561*^9, 3.657382820897316*^9}, {
   3.6573895410242453`*^9, 3.657389541371367*^9}, {3.657389754145597*^9, 
   3.657389770151857*^9}, {3.657389961527646*^9, 3.657389968589581*^9}, 
   3.6573900445417624`*^9, 3.657390442093289*^9, {3.657390476719472*^9, 
   3.657390501966501*^9}, {3.657390534083953*^9, 3.6573907124645243`*^9}, {
   3.657391258531086*^9, 3.65739133169946*^9}, {3.657391378949834*^9, 
   3.657391392584557*^9}, {3.657391457725037*^9, 3.657391483855859*^9}, {
   3.6573915247071037`*^9, 3.6573915675333633`*^9}, 3.6573916412904882`*^9, {
   3.6573932038275003`*^9, 3.657393208562319*^9}, {3.657393267242667*^9, 
   3.657393273699592*^9}, {3.657393344642436*^9, 3.657393347826192*^9}, {
   3.6573935112080183`*^9, 3.657393528895235*^9}, {3.657393577202696*^9, 
   3.657393582017933*^9}, 3.6573947682437143`*^9, {3.657394804704145*^9, 
   3.657394819688373*^9}, {3.657395685804956*^9, 3.6573957184300623`*^9}, {
   3.657396395851651*^9, 3.6573964537882442`*^9}, 3.65739672558947*^9, {
   3.657397251977635*^9, 3.657397321366693*^9}, {3.657464340856241*^9, 
   3.657464350124833*^9}, {3.657466721020833*^9, 3.6574667227060413`*^9}, 
   3.65746865168646*^9, {3.657807833787141*^9, 3.6578079741064167`*^9}, {
   3.657808054220083*^9, 3.6578080549739647`*^9}, 3.657811814529766*^9, 
   3.657811873209934*^9, 3.657811971456305*^9, 3.657812003125099*^9, {
   3.65781205456009*^9, 3.657812104823194*^9}, {3.657812164506675*^9, 
   3.657812206669767*^9}, {3.657812514089752*^9, 3.657812521163814*^9}, {
   3.6578132618343077`*^9, 3.6578132665121517`*^9}, {3.657813309038969*^9, 
   3.657813331030745*^9}, {3.657813373028901*^9, 3.657813377358716*^9}, {
   3.657813425623467*^9, 3.6578134408981524`*^9}, {3.6578134756064787`*^9, 
   3.65781350221106*^9}, {3.6578140269607*^9, 3.657814041739428*^9}, {
   3.657814984865302*^9, 3.657814990510161*^9}, {3.65793101658005*^9, 
   3.6579310264585047`*^9}, 3.659366468257968*^9, {3.659366531719572*^9, 
   3.659366578902359*^9}, {3.659466895204194*^9, 3.659466908117853*^9}, {
   3.6594670060863943`*^9, 3.659467006614273*^9}, {3.659467050862961*^9, 
   3.659467067117857*^9}, {3.660154886287327*^9, 3.660154916611381*^9}, {
   3.660154974578195*^9, 3.660155122439356*^9}, {3.6601551693946123`*^9, 
   3.660155208476804*^9}, {3.66015525507801*^9, 3.660155278125473*^9}, {
   3.660155397679368*^9, 3.6601554962056437`*^9}, 3.6601556565407963`*^9, 
   3.66015571306608*^9, {3.660155851318351*^9, 3.6601558590746393`*^9}, 
   3.66015602426973*^9, 3.660156406639797*^9, 3.6601565338124323`*^9, {
   3.660156692371252*^9, 3.660156765664709*^9}, {3.66015680348472*^9, 
   3.660156862858531*^9}, {3.660156998994931*^9, 3.660157008175242*^9}, {
   3.660157063845655*^9, 3.66015709321881*^9}, {3.660157126516301*^9, 
   3.660157136475906*^9}, 3.6601571709925127`*^9, {3.660157244247168*^9, 
   3.660157345804267*^9}, 3.660157518672873*^9, {3.660158107945641*^9, 
   3.6601581087665043`*^9}, {3.660158350430704*^9, 3.660158352805879*^9}, {
   3.660158436894266*^9, 3.6601584502506237`*^9}, {3.6601586163912697`*^9, 
   3.66015862347757*^9}, {3.660159186152142*^9, 3.660159206403407*^9}, {
   3.6601600003609867`*^9, 3.660160005206048*^9}, 3.660160118807456*^9, {
   3.660160397368915*^9, 3.660160412356155*^9}, {3.6602639550848207`*^9, 
   3.660263960035633*^9}, 3.66026422225309*^9, {3.660264558420575*^9, 
   3.6602645951649446`*^9}, {3.660264657029502*^9, 3.660264665933384*^9}, 
   3.6602648949211082`*^9, {3.660265246010601*^9, 3.6602652570978527`*^9}, 
   3.660265396616952*^9, {3.6610934105118437`*^9, 3.6610934218733377`*^9}, {
   3.661093598397064*^9, 3.66109361391081*^9}, {3.661093678479971*^9, 
   3.6610936804029703`*^9}, {3.66109374300275*^9, 3.6610937436205997`*^9}, {
   3.661093844573721*^9, 3.661093847261717*^9}, 3.6610939367852087`*^9, {
   3.661094005268694*^9, 3.661094005907311*^9}, {3.661094108639596*^9, 
   3.661094111630432*^9}, {3.6617120896235313`*^9, 3.661712092705204*^9}, 
   3.661712334136139*^9, 3.674385800114251*^9, {3.674385928434617*^9, 
   3.6743859491797333`*^9}, {3.674386075461261*^9, 3.674386075752945*^9}, 
   3.674386315672524*^9, 3.6743953109625807`*^9, {3.674397715893696*^9, 
   3.6743977552233353`*^9}, {3.674398346716775*^9, 3.674398349752925*^9}, 
   3.67439856701478*^9, {3.7559058880421543`*^9, 3.755905888760169*^9}, {
   3.755906463524703*^9, 3.755906663049077*^9}, {3.755906701010206*^9, 
   3.7559067587836*^9}, {3.755906795017503*^9, 3.755906975640821*^9}, {
   3.75594750370709*^9, 3.755947546180544*^9}, {3.755947592162931*^9, 
   3.755947705785389*^9}, {3.7559477584721107`*^9, 3.7559477641335173`*^9}, {
   3.755947800140401*^9, 3.755948051049209*^9}, {3.7559486029774237`*^9, 
   3.755948677520667*^9}, {3.755948714432469*^9, 3.755948732201189*^9}, 
   3.755948768858996*^9, {3.755948820189459*^9, 3.7559488520209427`*^9}, 
   3.7559490500963907`*^9, 3.755949160621649*^9, {3.7559492146837263`*^9, 
   3.755949221641079*^9}, {3.7559494928144083`*^9, 3.755949499820594*^9}, 
   3.755949728381874*^9, {3.7559498736818438`*^9, 3.755949898032475*^9}, {
   3.755949940617509*^9, 3.755949956384143*^9}, 3.755950431367325*^9, {
   3.755950547754318*^9, 3.755950557160787*^9}, {3.7559506139154577`*^9, 
   3.755950639292074*^9}, {3.755968261786294*^9, 3.75596841359858*^9}, {
   3.75596857561229*^9, 3.755968578433881*^9}, {3.755968756027669*^9, 
   3.755968785905388*^9}, 3.755968925328405*^9, {3.7559689656141453`*^9, 
   3.755968965994536*^9}, {3.7568495840360317`*^9, 3.756849589081956*^9}, {
   3.756849645959126*^9, 3.7568496490682507`*^9}, {3.7568507319607286`*^9, 
   3.756850736868429*^9}, {3.756851097921391*^9, 3.756851101031488*^9}, {
   3.756853820605609*^9, 3.756853821042202*^9}, {3.756853928711796*^9, 
   3.75685394663445*^9}, {3.756854016458393*^9, 3.756854114067297*^9}, {
   3.810237785240814*^9, 3.8102383987502832`*^9}, {3.810238440409356*^9, 
   3.810238845737895*^9}, {3.8102389102476482`*^9, 3.810239006751923*^9}, {
   3.810239067254953*^9, 3.81023910421161*^9}, {3.8102391427229967`*^9, 
   3.810239240001466*^9}, {3.810239282679906*^9, 3.810239431707836*^9}, {
   3.810239567450206*^9, 3.8102396619126663`*^9}, {3.8102397095431957`*^9, 
   3.810239760478113*^9}, {3.8102398029569883`*^9, 3.810239869341564*^9}, {
   3.8102399018665333`*^9, 3.8102399030345573`*^9}, {3.810239943365837*^9, 
   3.810240008794735*^9}, {3.810240040901012*^9, 3.810240102928134*^9}, 
   3.8102401355044117`*^9, {3.810240179803831*^9, 3.8102402024580584`*^9}, {
   3.810240250798975*^9, 3.810240337716948*^9}, {3.8102403880639553`*^9, 
   3.810240410237193*^9}, {3.8102474221006823`*^9, 3.810247458990006*^9}, {
   3.810247639866207*^9, 3.810247640688943*^9}, {3.8102476826101418`*^9, 
   3.8102477239330177`*^9}, {3.810247757250883*^9, 3.810247776416462*^9}, {
   3.810247812461377*^9, 3.8102478200774307`*^9}, {3.810247866723024*^9, 
   3.8102478930475473`*^9}, 3.810247978188525*^9, {3.810248022440865*^9, 
   3.810248034047207*^9}, {3.8102480908248262`*^9, 3.810248116773444*^9}, {
   3.810404174010621*^9, 3.810404284596075*^9}, 3.810404498823642*^9, {
   3.8104045356992826`*^9, 3.810404564796851*^9}, {3.810404598357678*^9, 
   3.810404644587236*^9}, {3.814035803864048*^9, 3.814035813558076*^9}, {
   3.814035848173284*^9, 3.814035850929174*^9}, {3.81403591086163*^9, 
   3.814035962174521*^9}, {3.8140360720763683`*^9, 3.814036139332121*^9}, {
   3.8140362310279093`*^9, 3.814036231381722*^9}, {3.814036274392087*^9, 
   3.814036283099811*^9}, {3.814040829826376*^9, 3.8140408446436853`*^9}, {
   3.8140430022682343`*^9, 3.8140430172673073`*^9}, 3.814043602611575*^9, {
   3.814045645647829*^9, 3.81404564861795*^9}, {3.814045716387837*^9, 
   3.814045743236137*^9}, {3.814046052932444*^9, 3.814046098240336*^9}, {
   3.8140461402151957`*^9, 3.814046146901046*^9}, {3.814046256333637*^9, 
   3.814046261701624*^9}, {3.814046309808951*^9, 3.81404636226514*^9}, {
   3.814046456694672*^9, 3.814046471763503*^9}, {3.814046694523676*^9, 
   3.814046725847486*^9}, {3.814046799538628*^9, 3.814046802595277*^9}, {
   3.814046949127411*^9, 3.814046975357874*^9}, {3.814047040159278*^9, 
   3.8140470511070127`*^9}, {3.814052154363906*^9, 3.814052156264629*^9}, {
   3.814052212039238*^9, 3.814052213034279*^9}, {3.814052445912181*^9, 
   3.8140524645963097`*^9}, {3.814052593105905*^9, 3.814052617829372*^9}, {
   3.814052666123925*^9, 3.814052669543797*^9}, {3.814052951044978*^9, 
   3.814052972340631*^9}, {3.8140530139896107`*^9, 3.8140530347850437`*^9}, {
   3.81405332238686*^9, 3.8140533432810287`*^9}, {3.8140534698741493`*^9, 
   3.814053574736405*^9}, {3.814053673084476*^9, 3.814053676883822*^9}, {
   3.814053868055847*^9, 3.814053890513823*^9}, {3.814054079719315*^9, 
   3.814054154159419*^9}, {3.8140546545434923`*^9, 3.814054689050819*^9}, {
   3.814054775089962*^9, 3.814054927689856*^9}, {3.814055008585866*^9, 
   3.814055076152256*^9}, {3.8140551229767923`*^9, 3.814055143919598*^9}, {
   3.814055268309864*^9, 3.814055269332327*^9}, 3.814055301027916*^9, {
   3.814055336441388*^9, 3.814055377200512*^9}, {3.814055421277911*^9, 
   3.814055486267098*^9}, {3.814055695795994*^9, 3.8140557189812193`*^9}, {
   3.814055774905108*^9, 3.814055796932666*^9}, {3.8140574071268253`*^9, 
   3.814057408043861*^9}, {3.814093768302931*^9, 3.8140937685913153`*^9}, 
   3.8141157009113417`*^9, {3.8141160583273993`*^9, 3.8141161091780033`*^9}, {
   3.8141161415060387`*^9, 3.814116143519096*^9}, 3.8141161775285788`*^9, {
   3.815842639020523*^9, 3.815843091191937*^9}, {3.815843139035276*^9, 
   3.815843188088303*^9}, {3.8158432249232616`*^9, 3.815843290777005*^9}, {
   3.8158433265369167`*^9, 3.815843335223462*^9}, {3.815866565510804*^9, 
   3.8158665738507843`*^9}, {3.815866623499642*^9, 3.8158666414457483`*^9}, {
   3.815866698262659*^9, 3.815866703523328*^9}, {3.8158667427962847`*^9, 
   3.815866835072196*^9}, {3.815866995976234*^9, 3.815867003265361*^9}, 
   3.8158671178547688`*^9, {3.815867154114555*^9, 3.815867157332402*^9}, {
   3.815867247274091*^9, 3.815867281362359*^9}, {3.815867409590847*^9, 
   3.815867425986978*^9}, {3.815867537545485*^9, 3.8158675616539383`*^9}, {
   3.815867599980899*^9, 3.8158676170417213`*^9}, {3.815867729041029*^9, 
   3.815867733884336*^9}, {3.815867812774642*^9, 3.81586781350346*^9}, {
   3.815867850785883*^9, 3.815867853322727*^9}, {3.815868350804791*^9, 
   3.8158684318852863`*^9}, {3.815868500865033*^9, 3.815868519349946*^9}, {
   3.815868556660665*^9, 3.8158685744759197`*^9}, {3.815996559559827*^9, 
   3.815996579182639*^9}, {3.815996641740117*^9, 3.815996654764675*^9}, {
   3.815996693731944*^9, 3.815996722309622*^9}, {3.8159969208730297`*^9, 
   3.815997043801805*^9}, {3.815997094278324*^9, 3.815997307228835*^9}, {
   3.815997349015139*^9, 3.815997349535104*^9}, {3.815997524965322*^9, 
   3.8159975364472513`*^9}, {3.815997638671171*^9, 3.8159976411224194`*^9}, {
   3.815997792565741*^9, 3.815997793707562*^9}, {3.8159982631843567`*^9, 
   3.815998263624584*^9}, {3.816026510608869*^9, 3.8160265128504057`*^9}, {
   3.816026564427247*^9, 3.816026601398717*^9}, {3.816026750149415*^9, 
   3.816026751004793*^9}, {3.819654093585634*^9, 3.8196542071455297`*^9}, {
   3.8196542557786083`*^9, 3.819654329667033*^9}, {3.819654362630748*^9, 
   3.819654413407056*^9}, {3.819659792076997*^9, 3.819659810190497*^9}, {
   3.819660087369294*^9, 3.819660297278328*^9}, {3.819660508548921*^9, 
   3.819660561850066*^9}, {3.819660617490786*^9, 3.819660618254369*^9}, 
   3.819660691723277*^9, {3.820257409317607*^9, 3.820257462513317*^9}, {
   3.820257568590844*^9, 3.820257569169746*^9}, {3.82025762252811*^9, 
   3.820257656017323*^9}, {3.8202576986550713`*^9, 3.820257718274631*^9}, {
   3.821527440938374*^9, 3.821527580645585*^9}, {3.841573989038145*^9, 
   3.841574306213236*^9}, {3.841574493539941*^9, 3.841574497106394*^9}, {
   3.841574527356756*^9, 3.841574537195558*^9}, {3.8415745872669353`*^9, 
   3.8415746327214947`*^9}, {3.841574670487834*^9, 3.8415747120648193`*^9}, {
   3.841574757468816*^9, 3.841574768787101*^9}, {3.8415748224389563`*^9, 
   3.8415748319613943`*^9}, {3.841574865177679*^9, 3.8415749196072073`*^9}, {
   3.841574983893174*^9, 3.841575126334206*^9}, {3.841575156785424*^9, 
   3.841575250907651*^9}, {3.84157530507661*^9, 3.841575306144567*^9}, {
   3.841575868090679*^9, 3.8415758836658688`*^9}, {3.8415759225248404`*^9, 
   3.841576001322961*^9}, {3.841583535646694*^9, 3.841583596123015*^9}, {
   3.8415846455435143`*^9, 3.841584681741434*^9}, {3.8415849191753674`*^9, 
   3.841584997856517*^9}, {3.841585035663536*^9, 3.8415851318318367`*^9}, {
   3.841585337153461*^9, 3.841585348347576*^9}, {3.841585388260437*^9, 
   3.841585414976687*^9}, {3.84158545313275*^9, 3.841585497725494*^9}, {
   3.8415855389812593`*^9, 3.8415855468607483`*^9}, {3.841585622268701*^9, 
   3.841585670622163*^9}, {3.841585700781698*^9, 3.841585723644425*^9}, 
   3.841585782886518*^9, {3.841585903468644*^9, 3.841585909089892*^9}, 
   3.84158593956592*^9, {3.841586039657626*^9, 3.841586066694628*^9}, {
   3.841589239666574*^9, 3.8415892656973667`*^9}, 3.84158956781231*^9, {
   3.8415896099053097`*^9, 3.8415896106401367`*^9}, {3.841589671104848*^9, 
   3.8415897135286913`*^9}, {3.841589757327694*^9, 3.841589768342289*^9}, {
   3.841590051395927*^9, 3.841590244553678*^9}, {3.841590304199966*^9, 
   3.841590319372473*^9}, {3.84159035123875*^9, 3.841590355207035*^9}, 
   3.84159053010506*^9, {3.841590724729177*^9, 3.8415907948502493`*^9}, {
   3.841591114855568*^9, 3.841591126144557*^9}, {3.841591186715873*^9, 
   3.841591269295794*^9}, {3.8415913181468573`*^9, 3.841591392372676*^9}, {
   3.841591429387583*^9, 3.841591450271619*^9}, {3.841592059508473*^9, 
   3.841592094469328*^9}, {3.841864207811923*^9, 3.841864270767322*^9}, {
   3.841864309247604*^9, 3.8418643417274513`*^9}, {3.841864387795045*^9, 
   3.8418644110849543`*^9}, {3.841864451820046*^9, 3.841864473580638*^9}, {
   3.841864512602067*^9, 3.841864522154834*^9}, {3.841864557741158*^9, 
   3.8418646982622004`*^9}, {3.8418690655607224`*^9, 
   3.8418691820495787`*^9}, {3.841869246040903*^9, 3.841869267418667*^9}, {
   3.841869303400341*^9, 3.841869304996509*^9}, {3.841869376593844*^9, 
   3.841869379131729*^9}, {3.8418694180833387`*^9, 3.8418694513822536`*^9}, {
   3.8418695210592737`*^9, 3.841869521773693*^9}, {3.842616851941592*^9, 
   3.842616956343985*^9}, {3.842616990829316*^9, 3.842616998688839*^9}, {
   3.8426170673418617`*^9, 3.842617106174192*^9}, {3.8429597315220137`*^9, 
   3.8429597589736958`*^9}, {3.842959807541327*^9, 3.842959820562249*^9}, {
   3.842961317458437*^9, 3.842961322838883*^9}, {3.842962161392591*^9, 
   3.84296218977999*^9}, 3.8446801496750402`*^9, 3.8446802296004543`*^9, {
   3.844680261173154*^9, 3.844680266812492*^9}, {3.844680459191709*^9, 
   3.844680507973297*^9}, {3.844680585276445*^9, 3.84468059108823*^9}, {
   3.8446807350568523`*^9, 3.8446807732906713`*^9}, {3.84468088170328*^9, 
   3.844680927236446*^9}, {3.844680959023603*^9, 3.844680964434422*^9}, {
   3.844681037023695*^9, 3.844681051761565*^9}, {3.844681306617825*^9, 
   3.8446813577225943`*^9}, 3.844681471002421*^9, {3.8446815515762787`*^9, 
   3.84468160073354*^9}, {3.844681671924274*^9, 3.844681695897862*^9}, {
   3.844682332139806*^9, 3.844682334840085*^9}, {3.8446823696250134`*^9, 
   3.844682391864038*^9}, {3.84468473198484*^9, 3.84468474718215*^9}, 
   3.845104315379674*^9, 3.8451043497212*^9, 3.8451043915763597`*^9, {
   3.8461424358090677`*^9, 3.8461424366369267`*^9}, {3.846143202084454*^9, 
   3.846143213054326*^9}, {3.846143257842991*^9, 3.846143288735036*^9}, {
   3.846143325386623*^9, 3.8461433524648457`*^9}, {3.84614356473983*^9, 
   3.84614360210153*^9}, {3.8461436404502287`*^9, 3.846143668843108*^9}, {
   3.8461512234468307`*^9, 3.846151303858182*^9}, {3.846151422590596*^9, 
   3.846151582518964*^9}, {3.846151619536528*^9, 3.846151716340539*^9}, {
   3.846151753549901*^9, 3.846151771506192*^9}, {3.8461518486371393`*^9, 
   3.846151850004004*^9}, {3.846151883590267*^9, 3.84615190349185*^9}, {
   3.846151939974904*^9, 3.8461519438055162`*^9}, {3.846151988182493*^9, 
   3.846152010901742*^9}, {3.84615204688175*^9, 3.846152067338056*^9}, {
   3.846153114501815*^9, 3.846153161837982*^9}, {3.84615326149937*^9, 
   3.846153336412025*^9}, {3.8461533667196417`*^9, 3.846153392294245*^9}, {
   3.846154056343233*^9, 3.846154115859654*^9}, {3.846154149532907*^9, 
   3.846154150588131*^9}, {3.846154185759389*^9, 3.846154250209805*^9}, {
   3.846154288211762*^9, 3.846154339611218*^9}, {3.846154446098585*^9, 
   3.846154477415614*^9}, {3.846154529916337*^9, 3.846154714997898*^9}, {
   3.846154791862705*^9, 3.846154796108304*^9}, {3.846154919449882*^9, 
   3.846154929140874*^9}, {3.846155082239974*^9, 3.846155138161154*^9}, {
   3.846155421737357*^9, 3.846155432151546*^9}, {3.8461554755194407`*^9, 
   3.8461555036196203`*^9}, {3.846155537126931*^9, 3.8461556247965727`*^9}, {
   3.846155662649652*^9, 3.846155689188384*^9}, {3.846155723957456*^9, 
   3.84615572566232*^9}, {3.846155799291565*^9, 3.846155832303327*^9}, {
   3.84615587879496*^9, 3.8461559329597473`*^9}, {3.84615614180022*^9, 
   3.846156180383595*^9}, {3.846156388521757*^9, 3.8461564449324837`*^9}, {
   3.846156477130286*^9, 3.8461565172589073`*^9}, {3.8461568105699053`*^9, 
   3.8461568356088676`*^9}, {3.846157529281459*^9, 3.846157614814452*^9}, {
   3.846157647570763*^9, 3.8461577103814497`*^9}, {3.84615777905156*^9, 
   3.846157781968315*^9}, {3.850641295133644*^9, 3.850641354376388*^9}, {
   3.850641514265511*^9, 3.850641516080453*^9}, {3.8506436462012053`*^9, 
   3.850643646732359*^9}, {3.850644239141523*^9, 3.850644295297864*^9}, {
   3.850644332102635*^9, 3.850644374634068*^9}, {3.850644432575452*^9, 
   3.8506444757089987`*^9}, {3.850644655343617*^9, 3.850644660745905*^9}, {
   3.8506446999762697`*^9, 3.8506447083902063`*^9}, {3.850644758947974*^9, 
   3.850644790304801*^9}, {3.8506448307979603`*^9, 3.8506448319909163`*^9}, {
   3.8506449018772097`*^9, 3.850644915352912*^9}, {3.8557520382802687`*^9, 
   3.8557520826561832`*^9}, {3.855752118371747*^9, 3.8557522353761787`*^9}, {
   3.855752285383851*^9, 3.8557523242255163`*^9}, {3.855752484609892*^9, 
   3.855752543816506*^9}, {3.8557531133828163`*^9, 3.855753138234634*^9}, {
   3.855753280745419*^9, 3.85575329059475*^9}, {3.855753423351446*^9, 
   3.855753444215611*^9}, {3.855753557650917*^9, 3.855753564381131*^9}, {
   3.855753609227861*^9, 3.8557537035206633`*^9}, {3.855754341823876*^9, 
   3.8557543699851227`*^9}, {3.8557544493125257`*^9, 3.855754459521605*^9}, {
   3.8557545160576572`*^9, 3.855754517211234*^9}, {3.855754713247168*^9, 
   3.855754754316581*^9}, {3.8557549381672773`*^9, 3.855755392164174*^9}, {
   3.855755476037312*^9, 3.855755562087838*^9}, {3.855757092082206*^9, 
   3.855757153250659*^9}, {3.8557571883377047`*^9, 3.855757256155772*^9}, {
   3.855757293077468*^9, 3.855757297856639*^9}, {3.8557573452710133`*^9, 
   3.855757486368588*^9}, {3.8557592140448008`*^9, 3.8557592171718407`*^9}, {
   3.855777497238242*^9, 3.855777502250629*^9}, {3.8557775370097446`*^9, 
   3.8557776291455107`*^9}, {3.855778175338113*^9, 3.8557781795761633`*^9}, {
   3.855784096348946*^9, 3.8557841220762043`*^9}, {3.855784202094355*^9, 
   3.855784205731529*^9}, {3.8557844044135637`*^9, 3.855784405915544*^9}, {
   3.855833113373918*^9, 3.8558332639367533`*^9}, {3.855839953263113*^9, 
   3.855839964818069*^9}, {3.855840029545133*^9, 3.855840032147274*^9}, {
   3.855840217758111*^9, 3.85584042554082*^9}, {3.855840488194825*^9, 
   3.8558405793723173`*^9}, {3.85584065793825*^9, 3.8558407344625072`*^9}, {
   3.855840772207005*^9, 3.855840820757181*^9}, {3.855840933541855*^9, 
   3.855840938130131*^9}, {3.855947665859432*^9, 3.855947669726396*^9}, {
   3.855950409824349*^9, 3.855950470512375*^9}, {3.856045731832879*^9, 
   3.856045773791811*^9}, {3.856045882409299*^9, 3.856045887938435*^9}, {
   3.856046152507762*^9, 3.856046359660574*^9}},
 CellLabel->
  "In[1868]:=",ExpressionUUID->"7a0b9471-4169-4e5e-b763-e1cfccc3dfd8"],

Cell[BoxData[
 TemplateBox[{
   GraphicsBox[{{{{}, {}, 
       TagBox[{
         Directive[
          Opacity[1.], 
          AbsoluteThickness[1.6], 
          RGBColor[1, 0, 0]], 
         LineBox[CompressedData["
1:eJwV1Hk4VeseB3AHKXWRyHEKa2/bsFd2KZnC3r7mNkKSRrO2nEQUiShjFLak
NBkrKSdcUlFREeJ0lYrKUKGukyFziuq+94/1rOfzrGet9/d+f793Mb2DnHeJ
ioiI5JDr//fB8Tl7a8EUr2Dg7bDRLhohVw6ttcx/Yeo6M8wM9aERvmhY8Ed+
n6l09u8BFV40ImsKRcTzJ0xVxTKvct1p/MiK2/AtTwx7+na0nNpCg1PYyvh9
qQSCrB9e/LaZxs6byyd1kxfg17yOMYELjXvPKs7vC5bC6SZR3+0badSIj09M
5MlBxivrZaUdjfZFZ7tFO+Xh87Dr225bGiNLeI2ySxXQbygzyubTUGEeP6+d
rAhm8kVhmzUNffbqeF7dH3j+3HPwvhUNB+32vRt+LAOnpDSyypJGFFfVbE+w
MpxFJ971m9PItGxaEVGsgoGr59IViP+yC5RP/kjhxl4vzk4zGt70wl8tQgb0
JbMu3wJZn9O9/wWHifaLDgMaxBGrywbePmFCd79M7w1TGhK6cW69AlU4ZxuG
2hNnGLi2/SPGwskepUgxYhVj2mYsj4XMa221L3g0rvPm7s5w1TApePDzPrG+
eetqkU41NLuM9jwifmRVcGV+uDqybq/+0kvswA9dJrNUA3H5CwpUyPfe2q8X
KpRrQFkimx9GLHBaLq7iqIm2vWfkPhOPbxoJVx/SxFtxhXkRpN7oLQ+HOcls
TGl/n1Yn+1u4I9NbV4PsU14lY5j4jLtfh3EdDfWocvtnJA9VbyN7C88V6MtJ
8XtqQaNkl9RD2x8rkHHdZaiP5Gnk/17P+bwWeq+W/bWE5N8QUHF9mwEHP856
mG+1odG9f1vm7uCVqLn2xpJJ+rf7IEdyn/Qq1K8f6coj/Z2M+BV1sHgVHge3
F2lvoPGv2Ct+iR+1MdEZ6xnsRPJqCldu46yB3OLXqVwyT/383o7NkWvQM8D3
GN1K8muxy3jzZA2Wd1UNZ28n+bWqzP8g0EGttlvROzcac05JD30rdfBJiykI
8iB5to1FDoitxX8yPRaPeZI82+tHv+StxUStqm8dme8j79y2SU+vRV+Dnx+H
zH/ZwPRDjp0u2m7YKEcLaLwfE66wy9NF9xffsNt+NGRn2af8p3Tx6TGjrGM3
DXPxR7PHbPUQY9Lh1ONPzo/UDt/CXD3kbu9TbfmTxiWFyb/rJ/WwjVu/KmcP
jZdUql4fXx8Sgks3twTQmEdr5PyWq496brT6DLG+Tq0EY1If6WY8paN7SX+N
twbx+AaQMmhyHSXOshzr2JljgDm9wFJ+II2mDccROWGAp8o5CqnEM66sa+fW
G8LZUDv1LjHteU/2TrYhRIz0qXbi7f6bI9rHDZGs5vKum/hEyEjvpM06zD0q
6X1BfC/ymJ1c9jq4nz3CrSIeimfcXDO+DjMyK0WExMppVUpONkZIiezSdSV2
yHJOCLxohLLnad0yxNF5g8MpY0aQlCkav0fqLb0W71psbYxW05de7sTvy5Vr
n1wwBtWvLzVF9it775bmwKgxfE5NNscQmz92TJewNkGG0ozvPOLLHTFeFqMm
CH6zWnGS5Pnq/bJmLysuBk13JHkSS3yu0Dl6ngtN/pa4BpK/39xHsfuWPAQv
crWNIf05O+9IQOc5Hkp+hsp3kP41SSu++jbCAzv0toBNvIJpW6h/zhT1WmcN
a0n/v6puUXsdBkTXOww0eNOotrnbsLHFDDmK/QcP7KSBk3GLrA5YYntOWRXt
SKOxR4EnetESJQneLp4OJA/O9X21dZZIsdrUcIbMt1vjs1fr5KxQHOzIFbMn
/48fynmryq3A+XC4/u16Gjf97+gqjlrDKXCwP4GcP7b5sNvgHj5WmtDcF3ok
nwnXspM+DghfGFi8Q4kG7274xqjFLigeW91h9ZmNvP01N7q2bkNNnW51WwUb
PfzutllrdySKTydOHGVjl13EsHerF4bTKn484bNhVv1VvDXQF60Pyluy5dhY
dOeDyPIPAsx6ZLfKfdCE1phNoEmSP54ZySdaXdeEUdWyB1zRAMx9V7JdflAT
pXwP9YagQIR7B7wbt9TE/YWLf8om70N2Q4LzMWlNLLtT2FlWFwy1/IawB50a
UI2bDa5W3A9dxtKqW5c14K4jmXHM7wC+J4nolQZqQJbecLk+NxQ16etd7E00
EMR1DAoYD8OlubqSwnkasDx3jBO/Khzdc/NPXmlTR/2S6AKJhEOIVRO57XVB
HQf3rSywfxWBhqKiz9QudeQvlcsUlTkMldJPIbE65PnrWzyWTxQMiqx5BbNq
qO9N76zIi0agZrGFoEkNls9ZogteH8FxfQUm54wa7gRW7+vLPAqWhTG31EMN
yYrRbyJ0YpBpbhrUzlHD6ud5OTbdMchvjntfPcXC6Gwuezo+FuWV6fL5tSwE
2FYX72TGwenZ39BKZeH+1bUnZprjkDKTXRTiykIzu8nH3j8ezXuNZt1YLIwt
X/dbrHgCNmeoT9uOqWJYWXJ26K8EDDX20lPVqrhiMTksY5sIv8d/61skqUIn
nMfdPZkID+/eSIeNqoh8dikh/NQxnD5TcPKHsiq6z3/M+FM7CT4dOSgZZGLp
gcS5k6+ToHyJoaFUyYRksLlHcFgyIt6HPV8Zy0TbYTeVROZxnM4SrZizZaLy
u0vB4SfH0R9UpflUnolNF/0oLcEJ5Ekztpv1MtBo/2ZGenEKnradfxhSzMA0
Q9ByvSQFWztHem3CGTD1a/Vm26ai1vWTUMWaAfd7Wa6d46k4t0QruFyGAUO9
SAvr9DQMO9IyL6sotEear5h3Kg3sOp8U6TsUQh9JytafJt6cK8m/RaHc8WyP
2YU0mHkoiNeUU+D8WXmIW5iGn1O/Zq4WU2DkfinVvZeGLvdVfZHZFCQlfZVY
A2mwlFO/w4qhUOSoJdb7OQ1282P03I9QsD4z/k/ecBrGTnWVn42iEM+Kua0y
kQahf+oNqQgKP7k5zst+pqFGcqjgawiF8ZDXSbLyQpxYtiCtxZdCelVu0DMF
IWKvhiyS8KGgLeLnKvxDCDfLriR4UQhInWJJUUIUMK/HVbpR+HR1Se2CFUIo
svmHcl3JeiNvrjRyhAjkVk6/caHA0stPSdQWwqKCdUB+EwXPR9rbxfWEaGyb
H5TsSOpZ8BV1BkLUqEYN1W2gkO1YoxlrJIQRNen/046CyZkEaTMued8g4L+G
thTedtlP/TIVwvXf/b7711P4H0diRNg=
          "]]}, Annotation[#, "Charting`Private`Tag$168483#1"]& ], 
       TagBox[{
         Directive[
          Opacity[1.], 
          AbsoluteThickness[1.6], 
          RGBColor[0, 0, 1], 
          Dashing[{Small, Small}]], 
         LineBox[CompressedData["
1:eJwV1Xc81XsYB3ArkQaJpI518BudKOOUOHzI3lyJBjl2CaXM0pSRzpGUuslI
tLVvVEh0UW5KS0mpVLr2JsX93T++r+f1fj1/POOP56vOj3APFBMREbnGvP9j
58AvR+ugYdPe7Ij5q8TVsK0oTt+y4IWZrMg98oyqGmJluoMWFHwxm9mlxFlq
ooaEimIRiYJBs30nE26/2qGG39n7ncbzxWFuzqridKqhQmJgcDBfHvqmvE3T
WtXxWuZEq1jLPDh9uyD6bEIdPXNNa+UUFMExa024pawBFfW0P3VTlTCnOyri
oZcGdvE0zDdvZWExP9Pvyismb0zZ9Oez0SepqDrZyMZF01/3xniaEN2U6izZ
ywbXonGpSIsmPukMFfXO0oSz3Q7lOQraSN0l9tvZQROJa6q6OakkdCNCojOq
NTFjXRbfQJvC8LQRk6E2TRz3CX5jXE3hRdNpD4lJTZQEzqqy/00j2rUlb8Zy
LbRGeWeFbF2CjHcdm5sKtRASw5GOnK0Dag3Xr7xcC0PxU7tiLung0steG8U3
Wpi5ryj44FddDB37J3d4ujYaLEx6rM2Xoi3h3ki4qjYya4rOPxYuxazj3VwT
rjZU6mJZTZxluJROHazw00a73ec3qxOWwbf5nP/maG1cfOKQ+bZ+GR6u2ftp
XZo2uI0q0z8F6UFI9qiIXNPGL9eUqoDbemhuW6Nzo0obD5v6EzrE9WHl6JR4
tkkbzq9r+nrz9TF/QckdlwFt7P64wXv2iD6yprqyLMQIXOsYqeI4GCCps+Ol
rxwBuQnyaOiwAX7+NfVBdwkBC4mHE8n2hnhsKXmt14jAtlnrAorzDPH0043S
QSsCL1UPG36x44IzdJHoWEdgGqWdK5rHRYB9r/qPQAJcvUpJtSEuTlv9YeMS
QSDI2CvC1G45Smx2EuxYAtmW/W/W5y7HZWUl6y17CNQ5pSFhcDmosNHp3BQC
Y57sCydtV2C7YH1hkpDA2tDV8a8HVsCTvi3zNofAoW09n4dsjFAnHzjQeYbA
/YRkB/nTRrh+ffObwvMEWIKyRa42K9FgZbyQdZOAc7Z7UnjOSswUpD7/9w6B
xPzO7vT+lfBLNTaIvk+g7Qarsv6UMZKjbG6+q2H2cf8voqPPGL0eig7ldcw+
HrlkSFqbwFbdNj2ygcDZN3v9VvWZ4Gd3bpTXCwLBv76Kl1uaonvZk1epHwmc
mLY7rOWkKZ5qdcq4fmbmm630arzHFB7FUu8n2wnQ6vbF3JNmUJ+YkFH5l8Co
xhrN5mggTef2oHCQQMa5Qq/gAiBjRW1R/TABktOXPvIECCntOTM6SsDLMHV4
nro5dDu/LzL4ReCuzb2/3Z6YQ1aWM7BKgoR7w/SJtmFzbKCvZhpKkuh09dCN
VLOAqH9Bq5oUiUVru7MFOyzwaGi9/DcZErvCVEOfqK6CDGvQy0CeBI7sl7Ha
bokvn7eVzVMnUftB0VQsxxKpv4M6ijRIOHMuRlZWW+Kq09IcA00SG2qfvTKS
t8JefuVbe4JE/G9Wvs4NK4wtDvRcv4TErdBSA6U+a2zyEg9hGZEgLbo3dG62
Q7VWbYG9C4mrwj0Z54/a4WrgtPI8VxLcVvnqwHt2qKvpdxt0I2EVu5Jsm2GP
/Ed1w8c8SPBLkgdeXrBHjf/krnpvEjnKGskV3x3gpZym3uVPQm7Q89oRf2fU
l/KnlsWQUNmg7pGc5gy9/PDPq2NJcGo7R3ded0aGQenp2DgStqf2mIVMOaMn
7O3ZuwkkElddfGp6ygUNBq/pZXtIjNQnjuwIdUWue9P1Hykk/JWb5rEL3NDe
UHU26yQJ03uxbrtkPWB7TGa3VikJtaYfT3O1PJATNFaiWkZC9MdaxwcrPXBx
9f1+pbskahR5NuKBHmhRdbotdZ+E/TZRXmqZB6JnPl7bWknCk0ojj/FX45Xt
Uev1tSQisk9NXb7lCWv9Tw5lr0jkR1Vcee/ljUId9bglfSTGe9zpY2HeWDL3
u0MHY/dN34ud9nijLi8o/Uw/CQk/2fyKc97gJVp7KwySCHHmZ+aPeKPdjzIc
GiaxlJKMCchai+ljqsnZEyQqPzihq3EdtvQXfY+VpPDBrrVpwtoHqv0tcn8r
U5h77vfPtet9cNDAc2DLQgrWEirsu1t9QKXXuSosonClwicqNscH7uUfUvks
Cjv12+SH+33gW3f214gqhQWsLx49Ob6w7XPcKKVFgY7dvjkybiMGWO2Nz3Qo
BDrEd/Mb/fD6aayVvDkFNfPm021v/RCb7TU/h/F7LtfZp90PGhMrUjUtKLhr
DJR4j/uB9We0s8EqChgPjXRl81HFpkJdrCgsOuc9yIth7HlNd7sdc/fFjMaV
VP0R3qYZGu9GwfzuqERjeABafE76HNpIQab0k8jCT0EQsS7xzIijsLjfJtwk
JRTBDwq5HzMorCxTfsATC0OD4VOjy4UUrtr5av0dEQ4ed/BH/U0K5TNkJ+VS
I2FfdGRMgflnlEuLW65Vb4W26LuJU40UNPZPbL2rFIX5fHdpQQsFHz3pzOTg
7Xgjulij9SsFOcrpbE3eDvC2npPm91CI4LlEhA1EY/4Jy93HRihYnkzmHNCJ
RUcGO5H/m0LN3MQzkklx6HmqkNYnTiMmcskZx1fxUCm987xYmkaBgnyW2Jyd
UCMqrUNnM/nmv0zZ/rtg0jQ1Pk2eRs3njJab+YlotlEO/qhIw/I5W0yqeTem
TitKWCrTKA2/G/klaw9+6yipHGHRSFVKfBuvtxeaxm/+8FCjsfR5fq5N6174
KqdWi7Np9E3kkSMH9sG37LKbrxaNMPu7l9ar70fmdr1Ab4JG+Tn9Q2OP90M9
5kiFNUXjMVnn7xh6AApc0ax2mkb/QiPRfRJJUPnnxk93Do1ulvRE1+UkdMlF
S5UtoVG0aqh7jv1BPI5LqfiqQ0Mv1pQXMnQQgTsvsGSW0kh4VpgUezQZo/zB
A6LLaLT++TVzk24KsoWZH1oYK2w/+OtIcwrWpzx1ua5HQ3qrhe/W6FQ0PJl1
L0CfRtPODSoH1dNQcsXxsbwBjds/Pc7srE/DvuYBmRLGf+QEqy4OOoSu0rn/
6BrSqHV8OzZbNh3ild9ySxiPqAU9uViSjoWjfOsFXBpmwY180v4wlGLffY9h
7HM/27Nl4DC+qN489JLxCsOEVdYZAuwWBCRqLKfxOsGCnnZUAJ68Qj2b8Y6H
0nI1xwR4EKonr8X4hsuJD+anBJh+/FYRwZiz6XYcr1iApoUfqjmM1fJ6rxrc
F+BF9mQ7l7G0dMAidocAJUYr7tszPu+yWPzzvwJcChAZdmBsfXzgR363ACJB
vCVOjA+w995RGRRAtkMxx4XxJC/XXXlSgLozzlEejAe2NafIzRMiJENSyodx
RllexDNFIcbFjVb4MtYVCfYULhDCTKs9eCPjsMPD7FmqQhwNKHrEZ/zt3NxK
KVqIIxvexQf/X6/nbVEtRwjb583FIYzZhgXpB3WFKHnu1hTKeOND3bUShkLM
Db5FhP3fj9QoqpcLsToq120L49MuFcS+lUI8+ymeEM7Y5HjSbHOeEBpGXwsj
GL977zg8ZSZEV6hFQyTj/wDS2biK
          "]]}, Annotation[#, "Charting`Private`Tag$168483#2"]& ]}}, {}}, {
    DisplayFunction -> Identity, 
     Method -> {
      "DefaultBoundaryStyle" -> Automatic, 
       "DefaultGraphicsInteraction" -> {
        "Version" -> 1.2, "TrackMousePosition" -> {True, False}, 
         "Effects" -> {
          "Highlight" -> {"ratio" -> 2}, "HighlightPoint" -> {"ratio" -> 2}, 
           "Droplines" -> {
            "freeformCursorMode" -> True, 
             "placement" -> {"x" -> "All", "y" -> "None"}}}}, 
       "DefaultMeshStyle" -> AbsolutePointSize[6], "ScalingFunctions" -> 
       None}, DisplayFunction -> Identity, DisplayFunction -> Identity, 
     Ticks -> {Automatic, 
       Charting`ScaledTicks[
       "Log", {Log, Exp}, "Nice", WorkingPrecision -> MachinePrecision, 
        RotateLabel -> 0]}, AxesOrigin -> {0, 0.}, FrameTicks -> {{
        Charting`ScaledTicks[
        "Log", {Log, Exp}, "Nice", WorkingPrecision -> MachinePrecision, 
         RotateLabel -> 0], 
        Charting`ScaledFrameTicks[{Log, Exp}]}, {Automatic, Automatic}}, 
     GridLines -> {None, None}, DisplayFunction -> Identity, 
     PlotRangePadding -> {{
        Scaled[0.02], 
        Scaled[0.02]}, {0, 0}}, PlotRangeClipping -> True, ImagePadding -> 
     All, DisplayFunction -> Identity, 
     Method -> {
      "DefaultBoundaryStyle" -> Automatic, 
       "DefaultGraphicsInteraction" -> {
        "Version" -> 1.2, "TrackMousePosition" -> {True, False}, 
         "Effects" -> {
          "Highlight" -> {"ratio" -> 2}, "HighlightPoint" -> {"ratio" -> 2}, 
           "Droplines" -> {
            "freeformCursorMode" -> True, 
             "placement" -> {"x" -> "All", "y" -> "None"}}}}, 
       "DefaultMeshStyle" -> AbsolutePointSize[6], "ScalingFunctions" -> None,
        "ClippingRange" -> {{{0.000020408163265306123`, 999.9999795918368}, {
        7.8207526936133345`, 13.108282454592846`}}, {{
        0.000020408163265306123`, 999.9999795918368}, {7.8207526936133345`, 
        13.108282454592846`}}}}, DisplayFunction -> Identity, AspectRatio -> 
     NCache[GoldenRatio^(-1), 0.6180339887498948], Axes -> {True, True}, 
     AxesLabel -> {None, None}, AxesOrigin -> {0, 0}, 
     CoordinatesToolOptions -> {"DisplayFunction" -> ({
         Part[#, 1], 
         Exp[
          Part[#, 2]]}& ), "CopiedValueFunction" -> ({
         Part[#, 1], 
         Exp[
          Part[#, 2]]}& )}, DisplayFunction :> Identity, Epilog -> {
       InsetBox[
        FormBox[
         StyleBox["\"non-discriminator\"", 24, 
          RGBColor[1, 0, 0], FontFamily -> $CellContext`Arial, StripOnInput -> 
          False], TraditionalForm], {500, 7.9}], 
       InsetBox[
        FormBox[
         StyleBox["\"discriminator\"", 24, 
          RGBColor[0, 0, 1], FontFamily -> $CellContext`Arial, StripOnInput -> 
          False], TraditionalForm], {550, 14.6}], 
       InsetBox[
        FormBox[
         StyleBox["\"A\"", 24, 
          GrayLevel[0], FontFamily -> $CellContext`Arial, StripOnInput -> 
          False], TraditionalForm], {950, 14.5}]}, 
     Frame -> {{True, True}, {True, True}}, FrameLabel -> {{
        FormBox[
         StyleBox["\"Density\"", 16, StripOnInput -> False], TraditionalForm],
         None}, {
        FormBox[
         StyleBox["\"Time\"", 16, StripOnInput -> False], TraditionalForm], 
        None}}, FrameTicks -> {{Automatic, Automatic}, {
       Automatic, Automatic}}, GridLines -> {None, None}, GridLinesStyle -> 
     Directive[
       GrayLevel[0.5, 0.4]], 
     Method -> {
      "DefaultBoundaryStyle" -> Automatic, 
       "DefaultGraphicsInteraction" -> {
        "Version" -> 1.2, "TrackMousePosition" -> {True, False}, 
         "Effects" -> {
          "Highlight" -> {"ratio" -> 2}, "HighlightPoint" -> {"ratio" -> 2}, 
           "Droplines" -> {
            "freeformCursorMode" -> True, 
             "placement" -> {"x" -> "All", "y" -> "None"}}}}, 
       "DefaultMeshStyle" -> AbsolutePointSize[6], "ScalingFunctions" -> 
       None}, PlotRange -> {{0., 999.9999795918368}, {0., 16.11809565095832}},
      PlotRangeClipping -> True, PlotRangePadding -> {{
        Scaled[0.02], 
        Scaled[0.02]}, {Automatic, Automatic}}, 
     Ticks -> {Automatic, Automatic}}], 
   FormBox[
    FormBox[
     TemplateBox[{"\"Nf1\"", "\"Nf2\"", "\"Males\""}, "LineLegend", 
      DisplayFunction -> (FormBox[
        StyleBox[
         StyleBox[
          PaneBox[
           TagBox[
            GridBox[{{
               TagBox[
                GridBox[{{
                   GraphicsBox[{{
                    Directive[
                    EdgeForm[
                    Directive[
                    Opacity[0.3], 
                    GrayLevel[0]]], 
                    PointSize[0.5], 
                    Opacity[1.], 
                    AbsoluteThickness[1.6], 
                    RGBColor[1, 0, 0]], {
                    LineBox[{{0, 10}, {40, 10}}]}}, {
                    Directive[
                    EdgeForm[
                    Directive[
                    Opacity[0.3], 
                    GrayLevel[0]]], 
                    PointSize[0.5], 
                    Opacity[1.], 
                    AbsoluteThickness[1.6], 
                    RGBColor[1, 0, 0]], {}}}, AspectRatio -> Full, 
                    ImageSize -> {40, 10}, PlotRangePadding -> None, 
                    ImagePadding -> Automatic, 
                    BaselinePosition -> (Scaled[0.1] -> Baseline)], #}, {
                   GraphicsBox[{{
                    Directive[
                    EdgeForm[
                    Directive[
                    Opacity[0.3], 
                    GrayLevel[0]]], 
                    PointSize[0.5], 
                    Opacity[1.], 
                    AbsoluteThickness[1.6], 
                    RGBColor[0, 0, 1], 
                    Dashing[{Small, Small}]], {
                    LineBox[{{0, 10}, {40, 10}}]}}, {
                    Directive[
                    EdgeForm[
                    Directive[
                    Opacity[0.3], 
                    GrayLevel[0]]], 
                    PointSize[0.5], 
                    Opacity[1.], 
                    AbsoluteThickness[1.6], 
                    RGBColor[0, 0, 1], 
                    Dashing[{Small, Small}]], {}}}, AspectRatio -> Full, 
                    ImageSize -> {40, 10}, PlotRangePadding -> None, 
                    ImagePadding -> Automatic, 
                    BaselinePosition -> (Scaled[0.1] -> Baseline)], #2}}, 
                 GridBoxAlignment -> {
                  "Columns" -> {Center, Left}, "Rows" -> {{Baseline}}}, 
                 AutoDelete -> False, 
                 GridBoxDividers -> {
                  "Columns" -> {{False}}, "Rows" -> {{False}}}, 
                 GridBoxItemSize -> {"Columns" -> {{All}}, "Rows" -> {{All}}},
                  GridBoxSpacings -> {
                  "Columns" -> {{0.5}}, "Rows" -> {{0.8}}}], "Grid"]}}, 
             GridBoxAlignment -> {"Columns" -> {{Left}}, "Rows" -> {{Top}}}, 
             AutoDelete -> False, 
             GridBoxItemSize -> {
              "Columns" -> {{Automatic}}, "Rows" -> {{Automatic}}}, 
             GridBoxSpacings -> {"Columns" -> {{1}}, "Rows" -> {{0}}}], 
            "Grid"], Alignment -> Left, AppearanceElements -> None, 
           ImageMargins -> {{5, 5}, {5, 5}}, ImageSizeAction -> 
           "ResizeToFit"], LineIndent -> 0, StripOnInput -> False], {
         FontFamily -> "Arial"}, Background -> Automatic, StripOnInput -> 
         False], TraditionalForm]& ), 
      InterpretationFunction :> (RowBox[{"LineLegend", "[", 
         RowBox[{
           RowBox[{"{", 
             RowBox[{
               RowBox[{"Directive", "[", 
                 RowBox[{
                   RowBox[{"Opacity", "[", "1.`", "]"}], ",", 
                   RowBox[{"AbsoluteThickness", "[", "1.6`", "]"}], ",", 
                   
                   TemplateBox[<|"color" -> RGBColor[1, 0, 0]|>, 
                    "RGBColorSwatchTemplate"]}], "]"}], ",", 
               RowBox[{"Directive", "[", 
                 RowBox[{
                   RowBox[{"Opacity", "[", "1.`", "]"}], ",", 
                   RowBox[{"AbsoluteThickness", "[", "1.6`", "]"}], ",", 
                   
                   TemplateBox[<|"color" -> RGBColor[0, 0, 1]|>, 
                    "RGBColorSwatchTemplate"], ",", 
                   RowBox[{"Dashing", "[", 
                    RowBox[{"{", 
                    RowBox[{"Small", ",", "Small"}], "}"}], "]"}]}], "]"}]}], 
             "}"}], ",", 
           RowBox[{"{", 
             RowBox[{#, ",", #2, ",", #3}], "}"}], ",", 
           RowBox[{"LegendMarkers", "\[Rule]", "None"}], ",", 
           RowBox[{"LabelStyle", "\[Rule]", 
             RowBox[{"{", "}"}]}], ",", 
           RowBox[{"LegendLayout", "\[Rule]", "\"Column\""}]}], "]"}]& ), 
      Editable -> True], TraditionalForm], TraditionalForm]},
  "Legended",
  DisplayFunction->(GridBox[{{
      TagBox[
       ItemBox[
        PaneBox[
         TagBox[#, "SkipImageSizeLevel"], Alignment -> {Center, Baseline}, 
         BaselinePosition -> Baseline], DefaultBaseStyle -> "Labeled"], 
       "SkipImageSizeLevel"], 
      ItemBox[#2, DefaultBaseStyle -> "LabeledLabel"]}}, 
    GridBoxAlignment -> {"Columns" -> {{Center}}, "Rows" -> {{Center}}}, 
    AutoDelete -> False, GridBoxItemSize -> Automatic, 
    BaselinePosition -> {1, 1}]& ),
  Editable->True,
  InterpretationFunction->(RowBox[{"Legended", "[", 
     RowBox[{#, ",", 
       RowBox[{"Placed", "[", 
         RowBox[{#2, ",", "After"}], "]"}]}], "]"}]& )]], "Output",
 CellChangeTimes->{
  3.846155108670021*^9, 3.846155141562888*^9, 3.846155436217847*^9, {
   3.846155481620962*^9, 3.846155507536639*^9}, {3.846155549073216*^9, 
   3.846155628311037*^9}, {3.846155673066237*^9, 3.846155692369565*^9}, 
   3.846155728736182*^9, 3.8461558335673637`*^9, {3.846155889305193*^9, 
   3.84615593609273*^9}, {3.846156163103397*^9, 3.846156181576281*^9}, {
   3.8461564209028482`*^9, 3.846156449406931*^9}, {3.8461564813819*^9, 
   3.846156521027066*^9}, 3.846156837733468*^9, {3.8461575376131067`*^9, 
   3.846157618451809*^9}, 3.84615765238019*^9, {3.846157691745317*^9, 
   3.846157713948862*^9}, 3.84615778444005*^9, 3.85064123485316*^9, {
   3.850641316586349*^9, 3.850641366565032*^9}, 3.850641522199998*^9, 
   3.850643653932116*^9, 3.850644378236734*^9, 3.85064443471222*^9, {
   3.85064446882281*^9, 3.850644476592267*^9}, 3.850644681921008*^9, 
   3.850644732276647*^9, 3.850644779912023*^9, 3.850644812509501*^9, 
   3.850644852110323*^9, 3.850644919453312*^9, 3.855752352796668*^9, 
   3.855752496910544*^9, 3.85575254579585*^9, 3.8557531712788553`*^9, 
   3.85575357431306*^9, {3.855753645995906*^9, 3.855753665910591*^9}, 
   3.855753708128941*^9, {3.8557543562557983`*^9, 3.855754373662056*^9}, 
   3.855754484977604*^9, 3.855754523016307*^9, {3.855754728928791*^9, 
   3.8557547551683064`*^9}, {3.855754943891173*^9, 3.855754968300775*^9}, {
   3.8557550013135157`*^9, 3.855755164550054*^9}, {3.855755229882893*^9, 
   3.855755397388206*^9}, {3.855755478051362*^9, 3.855755564325429*^9}, 
   3.855757154615282*^9, 3.855757215898316*^9, 3.8557572575217752`*^9, 
   3.855757299095429*^9, 3.8557573817213383`*^9, {3.855757451171817*^9, 
   3.855757487956277*^9}, 3.855759218057167*^9, 3.855777503316696*^9, {
   3.85577754589369*^9, 3.855777574202257*^9}, {3.8557776093477173`*^9, 
   3.855777630136442*^9}, 3.8557781804909363`*^9, 3.855784132779601*^9, 
   3.855784227307788*^9, 3.855833121445265*^9, 3.8558331577248077`*^9, {
   3.855833189705462*^9, 3.85583326491644*^9}, 3.855839968720806*^9, 
   3.855840032881537*^9, {3.855840223166273*^9, 3.855840237817885*^9}, {
   3.85584026815082*^9, 3.855840276888685*^9}, 3.855840319359868*^9, 
   3.855840374751357*^9, 3.8558405061654673`*^9, {3.855840542376032*^9, 
   3.855840580176461*^9}, 3.85584073765129*^9, 3.8558407735639057`*^9, 
   3.8558408219844847`*^9, 3.855840941485347*^9, 3.8559472112009583`*^9, 
   3.855947672898552*^9, {3.855950444804677*^9, 3.85595047251381*^9}, {
   3.8560457441154757`*^9, 3.8560457750122213`*^9}, 3.856045890519946*^9, 
   3.85604598498705*^9, {3.856046153385454*^9, 3.856046167976878*^9}, {
   3.856046286352071*^9, 3.856046303213531*^9}, {3.856046340406623*^9, 
   3.8560463619470367`*^9}},
 CellLabel->
  "Out[1876]=",ExpressionUUID->"ce7d744d-d177-4120-b0ed-fa781923e63a"],

Cell[BoxData[
 RowBox[{"{", 
  RowBox[{
   RowBox[{"{", 
    RowBox[{"{", 
     RowBox[{
     "1", ",", "0.0990990990990991`", ",", "0.3055555555555556`", ",", 
      "3598.7918895368966`"}], "}"}], "}"}], ",", 
   RowBox[{"{", 
    RowBox[{"{", 
     RowBox[{
     "25", ",", "0.0990990990990991`", ",", "0.3055555555555556`", ",", 
      "134352.92073541027`"}], "}"}], "}"}], ",", 
   RowBox[{"{", 
    RowBox[{"{", 
     RowBox[{
     "49", ",", "0.0990990990990991`", ",", "0.3055555555555556`", ",", 
      "187057.46240153388`"}], "}"}], "}"}]}], "}"}]], "Output",
 CellChangeTimes->{
  3.846155108670021*^9, 3.846155141562888*^9, 3.846155436217847*^9, {
   3.846155481620962*^9, 3.846155507536639*^9}, {3.846155549073216*^9, 
   3.846155628311037*^9}, {3.846155673066237*^9, 3.846155692369565*^9}, 
   3.846155728736182*^9, 3.8461558335673637`*^9, {3.846155889305193*^9, 
   3.84615593609273*^9}, {3.846156163103397*^9, 3.846156181576281*^9}, {
   3.8461564209028482`*^9, 3.846156449406931*^9}, {3.8461564813819*^9, 
   3.846156521027066*^9}, 3.846156837733468*^9, {3.8461575376131067`*^9, 
   3.846157618451809*^9}, 3.84615765238019*^9, {3.846157691745317*^9, 
   3.846157713948862*^9}, 3.84615778444005*^9, 3.85064123485316*^9, {
   3.850641316586349*^9, 3.850641366565032*^9}, 3.850641522199998*^9, 
   3.850643653932116*^9, 3.850644378236734*^9, 3.85064443471222*^9, {
   3.85064446882281*^9, 3.850644476592267*^9}, 3.850644681921008*^9, 
   3.850644732276647*^9, 3.850644779912023*^9, 3.850644812509501*^9, 
   3.850644852110323*^9, 3.850644919453312*^9, 3.855752352796668*^9, 
   3.855752496910544*^9, 3.85575254579585*^9, 3.8557531712788553`*^9, 
   3.85575357431306*^9, {3.855753645995906*^9, 3.855753665910591*^9}, 
   3.855753708128941*^9, {3.8557543562557983`*^9, 3.855754373662056*^9}, 
   3.855754484977604*^9, 3.855754523016307*^9, {3.855754728928791*^9, 
   3.8557547551683064`*^9}, {3.855754943891173*^9, 3.855754968300775*^9}, {
   3.8557550013135157`*^9, 3.855755164550054*^9}, {3.855755229882893*^9, 
   3.855755397388206*^9}, {3.855755478051362*^9, 3.855755564325429*^9}, 
   3.855757154615282*^9, 3.855757215898316*^9, 3.8557572575217752`*^9, 
   3.855757299095429*^9, 3.8557573817213383`*^9, {3.855757451171817*^9, 
   3.855757487956277*^9}, 3.855759218057167*^9, 3.855777503316696*^9, {
   3.85577754589369*^9, 3.855777574202257*^9}, {3.8557776093477173`*^9, 
   3.855777630136442*^9}, 3.8557781804909363`*^9, 3.855784132779601*^9, 
   3.855784227307788*^9, 3.855833121445265*^9, 3.8558331577248077`*^9, {
   3.855833189705462*^9, 3.85583326491644*^9}, 3.855839968720806*^9, 
   3.855840032881537*^9, {3.855840223166273*^9, 3.855840237817885*^9}, {
   3.85584026815082*^9, 3.855840276888685*^9}, 3.855840319359868*^9, 
   3.855840374751357*^9, 3.8558405061654673`*^9, {3.855840542376032*^9, 
   3.855840580176461*^9}, 3.85584073765129*^9, 3.8558407735639057`*^9, 
   3.8558408219844847`*^9, 3.855840941485347*^9, 3.8559472112009583`*^9, 
   3.855947672898552*^9, {3.855950444804677*^9, 3.85595047251381*^9}, {
   3.8560457441154757`*^9, 3.8560457750122213`*^9}, 3.856045890519946*^9, 
   3.85604598498705*^9, {3.856046153385454*^9, 3.856046167976878*^9}, {
   3.856046286352071*^9, 3.856046303213531*^9}, {3.856046340406623*^9, 
   3.8560463622538958`*^9}},
 CellLabel->
  "Out[1877]=",ExpressionUUID->"6bffcffc-cef5-44d5-bd4e-2c997c0371c3"],

Cell[BoxData[
 TemplateBox[{
   GraphicsBox[{{{{}, {}, 
       TagBox[{
         Directive[
          Opacity[1.], 
          AbsoluteThickness[1.6], 
          RGBColor[0, 1, 0]], 
         LineBox[CompressedData["
1:eJwV03k4FIgbB3BJrjZSoZSrKTkmKhrlmPelidyrlVqb2lRGlyOUKBUzjowZ
oZSKIUeOItK65diIlWsMGhSyK5kZV4cc/eb3x/t8n89f3+f7x6vp4XPwtLiY
mFi86P6fn6cX7K08v5C7QGFkf0oYXMy8YkhJ6wI9F8+xiMpwCFrJ99yQNgJ2
s85hkXwaGFNUX8T58WEy1T83clcEhFRniUmkzUDKWzfkMSLh3TtyNkR/B55D
En98MQpMvnEdQvwWQXxssdEo8hYsJoU7zLGXY7n+tsGRsVggZrVpKCtK4tZm
K+HLBhYcfbFx1ihaGrW/zfA638cBo47aeHBRFqXeexE5/NtQ2V6c7Ou3Cm1d
6kxPrUqAicGfF5ij8kj28GXch0Rgfs3U4BIV0NUyk5FAvwPVEtMzM+y1eCKn
zvye8z3grrw3IM5bh4eZDfs0390HwRpyo4KiEraWcT6dDXkAkiofCzWclPFx
8od/3pIegZrmrWSD6PXo5paxs2BVKpC0d9DI9RvwQYNXdvkNNjgacC84LKrg
Rsmx+sboNLhmvtninJ8qjm0YSrL85zEkUpp0g/PU8BOn0EhDKhPy7bzXRY+q
Y8GrpFMSLlkgIA74dxE18e1fJTsStXIgeEfh2Ls3mmh35ehftKe5IGkU7j7s
uRlDtfTlxGzyQc1Ux3qKTcBTC3MvY2oKIJe8UPHdfAtKH6GuKWotBJJl2w4x
3hZMzRd7/OT1c3C0CVSRV9TC7F+Ngd9XDKGHa/nEaG2MrswOYoSXguwfiR5G
WjpYZUCfGGosg7vHqD2m9TpI83rx+m/FCnh2elWt7aIu3pFdzXvfUgUD/r8n
evltx6hzxqxfXteC12WijK+cPg67O4AurQ5mg39eu5ynj6Gy0uyn++rhl7BM
asSoAQ7fpDByGhpArSlItZO4E1XfKvenVzfCR5vhnkMhO9EzeW3QgaAmyG2x
i+97sxMP5WaXLOq/AVKbmtSQ5y4sNVoaHrjdDI7chkkh2xAnAyRLhwitcP29
++9yXw3x7HH9jJqmVigc+1pLtDNCH83gIzTqW1CY104488UIzztVqt+IbwNL
ibr5SNvdGOhIWToq3w4XV/1xKit1N+orur3yPtgOHPXY3SM2JLzrO7KmuK0d
VuhopSxLJSE15ZCHgmwHkHbVSGrMkvBy8nZ6uUUHJFGmeo6mGOO2e9kpJ3M6
oMnhFobMGGPY695L6X0d8N2VkHP/wB7s1Z1vfiLVCW5nDgVzp/fg4oWyfqZ7
J8RcFAzPWu/Fj7X9RgX0TqgMibRb+2gvbu7+lKec3wmqzLJNv1qb4CFZz/Q9
s53gmHSQ7v3QBPf154zpKHVBKPsznzFlgo+t2ZkcUhd8KFKtefPAFLvTnJpL
A0RfXfly29ikKbrJzxaox3eB5d9OcZJWZrhk4yH34FkXZPTcPLFv0gwfPt4e
rzLaBdSF0eVVFDLCaIbWclsO3Ftx/TzvPhmfb8gtHjzBgSa59d1zAjIGZy87
vP8KB3Q1bbNI9wEdUuYIvCwOfNt8eEvvJUSHc/mb5ZY4UG5d8dq5xQKP6zKb
itK6AW+Hr9wfQEHtqtP6yl1caBxUIos/pKDti7vuHh+54EjM9a2pp2DVyhaX
9C9ccG9s7967dj8+fWoYuWx9DwQvqrL1i/ajJ/J6KEd74MWZUqP1k1ZYv8zM
Q2akB7Qt+e6fz9ng1PwFvf3jvaAw41p4+6QjPjXbmCEz/A7IFUHO11a7IGeG
sMHJZxDY/tVP+4/8ji/O/UYjTH2AQZuBznmrY1hn3bFQ7DEMp+2C+R5tJ3BE
6bcht+YRsCj/JtHmfQpTFU2+F0qOwsrSIbGNQ56oFGN0IHD1v6A3Ze1tFnUG
aw91blux7j8wKVN5ZS5+Hv38cqu2C/6DApvjW1/7eOM6nbjxvIIxqJJdvaQQ
7Yt5sbXP5S58ApXSLF5hvR/K6Odt/POXcdgcPu9Xvt4fn/geCZd4Mg7HdsnE
R1IDMP0c7aPNzs+goOOQ0ZAaiNfFNQjdGZ/Bx9zJ5/z0JSyZyyr9qDgBlPuR
RJp+EI5n99VIB05Aw5rQdEn6FTws4es/2TEBl323p9t3B2NfEZP7nsCHNMW1
ieLyV7F6BT2gz4sPl3tfkgknr2Hj9a0HHPL50DAcxytmh2Lxc7WO1aN8oHQQ
xKV7ryNBZ6QiQFkApd7lviOJN5AamtXWekAA0etD+4J33cQYn2fUIxcFsKOD
nWI9cBPJO1K6JpMFMDmfqv2VFoaeg67GddUCOG9bnndUMxzLOM6/fu4XQFW2
Ycz35nAMuqG84P1DAM3aTSftz9CwJK27y2qtEKY27l0WJkFHp4f5Ya46QuCr
ysxP5NORacHkzpKFkLlvli9vG4GPngdEaDsLYVcQ2dxrNgKfKJn+M+shhJD2
x/SghEhcyIpgCP2EMJA8Gn/WIApJJXZFpteFoBgQsXC7NwqlpFS7kSEEGT/L
436XotHfUGGAlCSEzqvuahGat9DpyhJ1Ik0IJT9c0q++uYVbbs4ZHs8Twm8P
qep6njEIlBQpl2IhNNr3fZdbzcAL3kHFmyqE8FXDsyX3GQMlnHZK5dYKAaht
Htq2sdg56eYV0iiEY5VJrrzpWJz5wLik3yqEPbtD9lnFMfHNNb0fPzqEwA2x
1F2RwMSCRPph+U4hBNbJKDTcYeLpdbw8gshFTvcGLR4wcUA7Zq+9yMSzJVfM
s5hY2BT16aHIGqnCAqNKJrIK1FPNukT7ZE5tIowxMSq6LiSQI4QnTnrLh8eZ
eNDO5VWUyFZ3pz+x+UxMbjm28EBkGuHmX2ozTLxVPeFWJ/KSecpBlSUmlq50
LZLrFsL0xd4ohXUs/NmR35opclxZqk+7Egula2NjSkU2EKO6sjawsLmIYNEi
8vnYL4RV6ixc0Xs1YVLkf7PX1EjrspBnb9NtwhX1CfoyG4ksTJkhOTuITNid
xogwYCHr4teG4yL/WWfgJrGbhXTvuQSayEvS37DemIUOWhThXZEfOVVvCzMR
9en5WOaIbHaXLmdhzsJjm0JjK0R+12//5Sew8OydgPZWkf8Hz0duag==
          "]]}, Annotation[#, "Charting`Private`Tag$168922#1"]& ]}}, {}}, {
    DisplayFunction -> Identity, Ticks -> {Automatic, Automatic}, 
     AxesOrigin -> {0, 0}, 
     FrameTicks -> {{Automatic, Automatic}, {Automatic, Automatic}}, 
     GridLines -> {None, None}, DisplayFunction -> Identity, 
     PlotRangePadding -> {{
        Scaled[0.02], 
        Scaled[0.02]}, {0, 0}}, PlotRangeClipping -> True, ImagePadding -> 
     All, DisplayFunction -> Identity, AspectRatio -> 
     NCache[GoldenRatio^(-1), 0.6180339887498948], Axes -> {True, True}, 
     AxesLabel -> {None, None}, AxesOrigin -> {0, 0}, DisplayFunction :> 
     Identity, Epilog -> {
       InsetBox[
        FormBox[
         StyleBox[
         "\"Discrimination frequency\"", 24, FontFamily -> $CellContext`Arial,
           StripOnInput -> False], TraditionalForm], {550, 0.5}], 
       InsetBox[
        FormBox[
         StyleBox[
         "\"B\"", 24, FontFamily -> $CellContext`Arial, StripOnInput -> 
          False], TraditionalForm], {950, 0.9}]}, 
     Frame -> {{True, True}, {True, True}}, FrameLabel -> {{
        FormBox[
         StyleBox["\"Frequency\"", 16, StripOnInput -> False], 
         TraditionalForm], None}, {
        FormBox[
         StyleBox["\"Time\"", 16, StripOnInput -> False], TraditionalForm], 
        None}}, FrameTicks -> {{Automatic, Automatic}, {
       Automatic, Automatic}}, GridLines -> {None, None}, GridLinesStyle -> 
     Directive[
       GrayLevel[0.5, 0.4]], 
     Method -> {
      "DefaultBoundaryStyle" -> Automatic, 
       "DefaultGraphicsInteraction" -> {
        "Version" -> 1.2, "TrackMousePosition" -> {True, False}, 
         "Effects" -> {
          "Highlight" -> {"ratio" -> 2}, "HighlightPoint" -> {"ratio" -> 2}, 
           "Droplines" -> {
            "freeformCursorMode" -> True, 
             "placement" -> {"x" -> "All", "y" -> "None"}}}}, 
       "DefaultMeshStyle" -> AbsolutePointSize[6], "ScalingFunctions" -> None,
        "CoordinatesToolOptions" -> {"DisplayFunction" -> ({
           (Identity[#]& )[
            Part[#, 1]], 
           (Identity[#]& )[
            Part[#, 2]]}& ), "CopiedValueFunction" -> ({
           (Identity[#]& )[
            Part[#, 1]], 
           (Identity[#]& )[
            Part[#, 2]]}& )}}, 
     PlotRange -> {{0., 999.9999795918368}, {0., 1.}}, PlotRangeClipping -> 
     True, PlotRangePadding -> {{
        Scaled[0.02], 
        Scaled[0.02]}, {Automatic, Automatic}}, 
     Ticks -> {Automatic, Automatic}}], 
   FormBox[
    FormBox[
     TemplateBox[{"\"freq\""}, "LineLegend", DisplayFunction -> (FormBox[
        StyleBox[
         StyleBox[
          PaneBox[
           TagBox[
            GridBox[{{
               TagBox[
                GridBox[{{
                   GraphicsBox[{{
                    Directive[
                    EdgeForm[
                    Directive[
                    Opacity[0.3], 
                    GrayLevel[0]]], 
                    PointSize[0.5], 
                    Opacity[1.], 
                    AbsoluteThickness[1.6], 
                    RGBColor[0, 1, 0]], {
                    LineBox[{{0, 10}, {20, 10}}]}}, {
                    Directive[
                    EdgeForm[
                    Directive[
                    Opacity[0.3], 
                    GrayLevel[0]]], 
                    PointSize[0.5], 
                    Opacity[1.], 
                    AbsoluteThickness[1.6], 
                    RGBColor[0, 1, 0]], {}}}, AspectRatio -> Full, 
                    ImageSize -> {20, 10}, PlotRangePadding -> None, 
                    ImagePadding -> Automatic, 
                    BaselinePosition -> (Scaled[0.1] -> Baseline)], #}}, 
                 GridBoxAlignment -> {
                  "Columns" -> {Center, Left}, "Rows" -> {{Baseline}}}, 
                 AutoDelete -> False, 
                 GridBoxDividers -> {
                  "Columns" -> {{False}}, "Rows" -> {{False}}}, 
                 GridBoxItemSize -> {"Columns" -> {{All}}, "Rows" -> {{All}}},
                  GridBoxSpacings -> {
                  "Columns" -> {{0.5}}, "Rows" -> {{0.8}}}], "Grid"]}}, 
             GridBoxAlignment -> {"Columns" -> {{Left}}, "Rows" -> {{Top}}}, 
             AutoDelete -> False, 
             GridBoxItemSize -> {
              "Columns" -> {{Automatic}}, "Rows" -> {{Automatic}}}, 
             GridBoxSpacings -> {"Columns" -> {{1}}, "Rows" -> {{0}}}], 
            "Grid"], Alignment -> Left, AppearanceElements -> None, 
           ImageMargins -> {{5, 5}, {5, 5}}, ImageSizeAction -> 
           "ResizeToFit"], LineIndent -> 0, StripOnInput -> False], {
         FontFamily -> "Arial"}, Background -> Automatic, StripOnInput -> 
         False], TraditionalForm]& ), 
      InterpretationFunction :> (RowBox[{"LineLegend", "[", 
         RowBox[{
           RowBox[{"{", 
             RowBox[{"Directive", "[", 
               RowBox[{
                 RowBox[{"Opacity", "[", "1.`", "]"}], ",", 
                 RowBox[{"AbsoluteThickness", "[", "1.6`", "]"}], ",", 
                 
                 TemplateBox[<|"color" -> RGBColor[0, 1, 0]|>, 
                  "RGBColorSwatchTemplate"]}], "]"}], "}"}], ",", 
           RowBox[{"{", #, "}"}], ",", 
           RowBox[{"LegendMarkers", "\[Rule]", "None"}], ",", 
           RowBox[{"LabelStyle", "\[Rule]", 
             RowBox[{"{", "}"}]}], ",", 
           RowBox[{"LegendLayout", "\[Rule]", "\"Column\""}]}], "]"}]& ), 
      Editable -> True], TraditionalForm], TraditionalForm]},
  "Legended",
  DisplayFunction->(GridBox[{{
      TagBox[
       ItemBox[
        PaneBox[
         TagBox[#, "SkipImageSizeLevel"], Alignment -> {Center, Baseline}, 
         BaselinePosition -> Baseline], DefaultBaseStyle -> "Labeled"], 
       "SkipImageSizeLevel"], 
      ItemBox[#2, DefaultBaseStyle -> "LabeledLabel"]}}, 
    GridBoxAlignment -> {"Columns" -> {{Center}}, "Rows" -> {{Center}}}, 
    AutoDelete -> False, GridBoxItemSize -> Automatic, 
    BaselinePosition -> {1, 1}]& ),
  Editable->True,
  InterpretationFunction->(RowBox[{"Legended", "[", 
     RowBox[{#, ",", 
       RowBox[{"Placed", "[", 
         RowBox[{#2, ",", "After"}], "]"}]}], "]"}]& )]], "Output",
 CellChangeTimes->{
  3.846155108670021*^9, 3.846155141562888*^9, 3.846155436217847*^9, {
   3.846155481620962*^9, 3.846155507536639*^9}, {3.846155549073216*^9, 
   3.846155628311037*^9}, {3.846155673066237*^9, 3.846155692369565*^9}, 
   3.846155728736182*^9, 3.8461558335673637`*^9, {3.846155889305193*^9, 
   3.84615593609273*^9}, {3.846156163103397*^9, 3.846156181576281*^9}, {
   3.8461564209028482`*^9, 3.846156449406931*^9}, {3.8461564813819*^9, 
   3.846156521027066*^9}, 3.846156837733468*^9, {3.8461575376131067`*^9, 
   3.846157618451809*^9}, 3.84615765238019*^9, {3.846157691745317*^9, 
   3.846157713948862*^9}, 3.84615778444005*^9, 3.85064123485316*^9, {
   3.850641316586349*^9, 3.850641366565032*^9}, 3.850641522199998*^9, 
   3.850643653932116*^9, 3.850644378236734*^9, 3.85064443471222*^9, {
   3.85064446882281*^9, 3.850644476592267*^9}, 3.850644681921008*^9, 
   3.850644732276647*^9, 3.850644779912023*^9, 3.850644812509501*^9, 
   3.850644852110323*^9, 3.850644919453312*^9, 3.855752352796668*^9, 
   3.855752496910544*^9, 3.85575254579585*^9, 3.8557531712788553`*^9, 
   3.85575357431306*^9, {3.855753645995906*^9, 3.855753665910591*^9}, 
   3.855753708128941*^9, {3.8557543562557983`*^9, 3.855754373662056*^9}, 
   3.855754484977604*^9, 3.855754523016307*^9, {3.855754728928791*^9, 
   3.8557547551683064`*^9}, {3.855754943891173*^9, 3.855754968300775*^9}, {
   3.8557550013135157`*^9, 3.855755164550054*^9}, {3.855755229882893*^9, 
   3.855755397388206*^9}, {3.855755478051362*^9, 3.855755564325429*^9}, 
   3.855757154615282*^9, 3.855757215898316*^9, 3.8557572575217752`*^9, 
   3.855757299095429*^9, 3.8557573817213383`*^9, {3.855757451171817*^9, 
   3.855757487956277*^9}, 3.855759218057167*^9, 3.855777503316696*^9, {
   3.85577754589369*^9, 3.855777574202257*^9}, {3.8557776093477173`*^9, 
   3.855777630136442*^9}, 3.8557781804909363`*^9, 3.855784132779601*^9, 
   3.855784227307788*^9, 3.855833121445265*^9, 3.8558331577248077`*^9, {
   3.855833189705462*^9, 3.85583326491644*^9}, 3.855839968720806*^9, 
   3.855840032881537*^9, {3.855840223166273*^9, 3.855840237817885*^9}, {
   3.85584026815082*^9, 3.855840276888685*^9}, 3.855840319359868*^9, 
   3.855840374751357*^9, 3.8558405061654673`*^9, {3.855840542376032*^9, 
   3.855840580176461*^9}, 3.85584073765129*^9, 3.8558407735639057`*^9, 
   3.8558408219844847`*^9, 3.855840941485347*^9, 3.8559472112009583`*^9, 
   3.855947672898552*^9, {3.855950444804677*^9, 3.85595047251381*^9}, {
   3.8560457441154757`*^9, 3.8560457750122213`*^9}, 3.856045890519946*^9, 
   3.85604598498705*^9, {3.856046153385454*^9, 3.856046167976878*^9}, {
   3.856046286352071*^9, 3.856046303213531*^9}, {3.856046340406623*^9, 
   3.856046362288473*^9}},
 CellLabel->
  "Out[1878]=",ExpressionUUID->"df04bd40-bc36-4c20-b456-febe53956f33"]
}, Open  ]]
}, Open  ]]
},
WindowSize->{943, 897},
WindowMargins->{{85, Automatic}, {Automatic, 15}},
PrintingCopies->1,
PrintingPageRange->{1, Automatic},
Magnification:>1.5 Inherited,
FrontEndVersion->"13.0 for Mac OS X x86 (64-bit) (December 2, 2021)",
StyleDefinitions->"Default.nb",
ExpressionUUID->"8d0adeda-b766-4028-a68b-4462ccbf0c80"
]
(* End of Notebook Content *)

(* Internal cache information *)
(*CellTagsOutline
CellTagsIndex->{}
*)
(*CellTagsIndex
CellTagsIndex->{}
*)
(*NotebookFileOutline
Notebook[{
Cell[CellGroupData[{
Cell[580, 22, 645, 12, 606, "Title",ExpressionUUID->"7ca17ffc-b3b3-44b6-bd2e-c8fa65c9b7bd"],
Cell[CellGroupData[{
Cell[1250, 38, 37441, 697, 2079, "Input",ExpressionUUID->"7a0b9471-4169-4e5e-b763-e1cfccc3dfd8"],
Cell[38694, 737, 19797, 383, 391, "Output",ExpressionUUID->"ce7d744d-d177-4120-b0ed-fa781923e63a"],
Cell[58494, 1122, 3372, 58, 132, "Output",ExpressionUUID->"6bffcffc-cef5-44d5-bd4e-2c997c0371c3"],
Cell[61869, 1182, 12345, 240, 402, "Output",ExpressionUUID->"df04bd40-bc36-4c20-b456-febe53956f33"]
}, Open  ]]
}, Open  ]]
}
]
*)
