# Supplementary material for: The sterile insect technique is protected from evolution of mate discrimination
Source: PeerJ. 2022 Apr 18;10:e13301. doi: 10.7717/peerj.13301 (PMC9022645; doi:10.7717/peerj.13301)
Supplement: Supplemental Information 5 [file peerj-10-13301-s005.nb]

(* Content-type: application/vnd.wolfram.mathematica *)

(*** Wolfram Notebook File ***)
(* http://www.wolfram.com/nb *)

(* CreatedBy='Mathematica 10.1' *)

(*CacheID: 234*)
(* Internal cache information:
NotebookFileLineBreakTest
NotebookFileLineBreakTest
NotebookDataPosition[       158,          7]
NotebookDataLength[    101219,       1879]
NotebookOptionsPosition[    100326,       1854]
NotebookOutlinePosition[    100806,       1873]
CellTagsIndexPosition[    100763,       1870]
WindowFrame->Normal*)

(* Beginning of Notebook Content *)
Notebook[{

Cell[CellGroupData[{
Cell["\<\
Numerical Solutions of SIT in continuous time; here, evolution of a \
preference; haploid model where nmi = nfi\
\>", "Title",
 CellChangeTimes->{{3.653247233718869*^9, 3.653247243230265*^9}, {
  3.755905824162923*^9, 3.755905829138967*^9}, {3.814042968259284*^9, 
  3.8140429808864517`*^9}, {3.8158436286863203`*^9, 3.815843642092011*^9}, {
  3.8415739724256163`*^9, 3.841573979257607*^9}, {3.8415846243760853`*^9, 
  3.841584630932253*^9}, {3.842960601471375*^9, 
  3.842960642841123*^9}},ExpressionUUID->"7ca17ffc-b3b3-44b6-bd2e-\
c8fa65c9b7bd"],

Cell[CellGroupData[{

Cell[BoxData[
 RowBox[{"\[IndentingNewLine]", 
  RowBox[{
   RowBox[{
    RowBox[{"Pars", "=", 
     RowBox[{"{", 
      RowBox[{
       RowBox[{"S", " ", "\[Rule]", " ", "3*^6"}], ",", 
       RowBox[{"b", "\[Rule]", " ", "10"}], ",", 
       RowBox[{"K", "\[Rule]", " ", "1.0*^6"}], ",", 
       RowBox[{"\[Pi]", "->", "4.0"}], ",", 
       RowBox[{"\[Delta]", "->", " ", ".01"}]}], "}"}]}], ";"}], 
   "\[IndentingNewLine]", "\[IndentingNewLine]", 
   RowBox[{
    RowBox[{
     RowBox[{"total", "[", "t", "]"}], "=", " ", 
     RowBox[{"(", 
      RowBox[{
       RowBox[{"nf1", "[", "t", "]"}], "+", 
       RowBox[{"nf2", "[", "t", "]"}], "+", 
       RowBox[{"nm1", "[", "t", "]"}], " ", "+", " ", 
       RowBox[{"nm2", "[", "t", "]"}]}], ")"}]}], ";"}], 
   "\[IndentingNewLine]", 
   RowBox[{
    RowBox[{
     RowBox[{"totalm", "[", "t", "]"}], " ", "=", " ", 
     RowBox[{"(", 
      RowBox[{
       RowBox[{"nm1", "[", "t", "]"}], " ", "+", " ", 
       RowBox[{"nm2", "[", "t", "]"}]}], ")"}]}], ";"}], 
   "\[IndentingNewLine]", 
   RowBox[{
    RowBox[{
     RowBox[{"nm1", "[", "t", "]"}], " ", "=", " ", 
     RowBox[{"nf1", "[", "t", "]"}]}], ";"}], "\[IndentingNewLine]", 
   RowBox[{
    RowBox[{
     RowBox[{"nm2", "[", "t", "]"}], " ", "=", " ", 
     RowBox[{"nf2", "[", "t", "]"}]}], ";"}], "\[IndentingNewLine]", 
   RowBox[{
    RowBox[{"Sols", "=", 
     RowBox[{"NDSolve", "[", "\[IndentingNewLine]", 
      RowBox[{
       RowBox[{"{", "\[IndentingNewLine]", 
        RowBox[{
         RowBox[{
          RowBox[{
           RowBox[{
            RowBox[{"s", "'"}], "[", "t", "]"}], " ", "==", " ", "0"}], "/.", 
          "Pars"}], ",", "\[IndentingNewLine]", 
         RowBox[{
          RowBox[{
           RowBox[{
            RowBox[{"nf1", "'"}], "[", "t", "]"}], "\[Equal]", " ", 
           RowBox[{
            RowBox[{
             RowBox[{"nf1", "[", "t", "]"}], 
             RowBox[{"(", 
              RowBox[{"1", "-", 
               RowBox[{
                RowBox[{"total", "[", "t", "]"}], "/", "K"}]}], ")"}], 
             RowBox[{"(", 
              RowBox[{
               RowBox[{"Log", "[", "b", "]"}], " ", "+", " ", 
               RowBox[{"Log", "[", 
                RowBox[{"totalm", "[", "t", "]"}], "]"}], " ", "-", " ", 
               RowBox[{"Log", "[", 
                RowBox[{
                 RowBox[{"totalm", "[", "t", "]"}], "+", 
                 RowBox[{"s", "[", "t", "]"}]}], " ", "]"}]}], ")"}], " ", 
             RowBox[{"(", 
              RowBox[{
               RowBox[{"(", 
                RowBox[{
                 RowBox[{"nm1", "[", "t", "]"}], "+", 
                 RowBox[{
                  RowBox[{"nm2", "[", "t", "]"}], "/", "2"}]}], ")"}], "/", 
               RowBox[{"totalm", "[", "t", "]"}]}], ")"}]}], "+", 
            "\[IndentingNewLine]", 
            RowBox[{
             RowBox[{"nf2", "[", "t", "]"}], 
             RowBox[{"(", 
              RowBox[{"1", "-", 
               RowBox[{
                RowBox[{"total", "[", "t", "]"}], "/", "K"}]}], ")"}], 
             RowBox[{"(", 
              RowBox[{
               RowBox[{"Log", "[", "b", "]"}], " ", "+", "  ", 
               RowBox[{"Log", "[", "\[Pi]", "]"}], " ", "+", 
               RowBox[{"Log", "[", 
                RowBox[{"totalm", "[", "t", "]"}], "]"}], " ", "-", " ", 
               RowBox[{"Log", "[", 
                RowBox[{
                 RowBox[{"\[Pi]", 
                  RowBox[{"(", 
                   RowBox[{"totalm", "[", "t", "]"}], ")"}]}], "+", 
                 RowBox[{"s", "[", "t", "]"}]}], "]"}]}], " ", ")"}], 
             RowBox[{"(", 
              RowBox[{
               RowBox[{"nm1", "[", "t", "]"}], "/", 
               RowBox[{"(", 
                RowBox[{"2", " ", 
                 RowBox[{"totalm", "[", "t", "]"}]}], ")"}]}], ")"}]}], "-", 
            RowBox[{"\[Delta]", " ", 
             RowBox[{"nf1", "[", "t", "]"}]}]}]}], "/.", "Pars"}], ",", 
         "\[IndentingNewLine]", "\[IndentingNewLine]", 
         RowBox[{
          RowBox[{
           RowBox[{
            RowBox[{"nf2", "'"}], "[", "t", "]"}], "\[Equal]", " ", 
           RowBox[{
            RowBox[{
             RowBox[{"nf2", "[", "t", "]"}], 
             RowBox[{"(", 
              RowBox[{"1", "-", 
               RowBox[{
                RowBox[{"total", "[", "t", "]"}], "/", "K"}]}], ")"}], 
             RowBox[{"(", 
              RowBox[{
               RowBox[{"Log", "[", "b", "]"}], " ", "+", "  ", 
               RowBox[{"Log", "[", "\[Pi]", "]"}], " ", "+", 
               RowBox[{"Log", "[", 
                RowBox[{"totalm", "[", "t", "]"}], "]"}], " ", "-", " ", 
               RowBox[{"Log", "[", 
                RowBox[{
                 RowBox[{"\[Pi]", 
                  RowBox[{"(", 
                   RowBox[{"totalm", "[", "t", "]"}], ")"}]}], "+", 
                 RowBox[{"s", "[", "t", "]"}]}], "]"}]}], " ", ")"}], " ", 
             RowBox[{"(", 
              RowBox[{
               RowBox[{"(", 
                RowBox[{
                 RowBox[{
                  RowBox[{"nm1", "[", "t", "]"}], "/", "2"}], "+", 
                 RowBox[{"nm2", "[", "t", "]"}]}], ")"}], "/", 
               RowBox[{"totalm", "[", "t", "]"}]}], ")"}]}], " ", "+", " ", 
            RowBox[{
             RowBox[{"nf1", "[", "t", "]"}], 
             RowBox[{"(", 
              RowBox[{"1", "-", 
               RowBox[{
                RowBox[{"total", "[", "t", "]"}], "/", "K"}]}], ")"}], 
             RowBox[{"(", 
              RowBox[{
               RowBox[{"Log", "[", "b", "]"}], " ", "+", " ", 
               RowBox[{"Log", "[", 
                RowBox[{"totalm", "[", "t", "]"}], "]"}], " ", "-", " ", 
               RowBox[{"Log", "[", 
                RowBox[{
                 RowBox[{"totalm", "[", "t", "]"}], "+", 
                 RowBox[{"s", "[", "t", "]"}]}], "]"}]}], " ", ")"}], " ", 
             " ", 
             RowBox[{"(", 
              RowBox[{
               RowBox[{"nm2", "[", "t", "]"}], "/", 
               RowBox[{"(", 
                RowBox[{"2", " ", 
                 RowBox[{"totalm", "[", "t", "]"}]}], ")"}]}], ")"}]}], "-", 
            RowBox[{"\[Delta]", " ", 
             RowBox[{"nf2", "[", "t", "]"}]}]}]}], "/.", "Pars"}], ",", 
         "\[IndentingNewLine]", "\[IndentingNewLine]", 
         RowBox[{
          RowBox[{
           RowBox[{"freq", "[", "t", "]"}], "==", 
           RowBox[{
            RowBox[{"nf2", "[", "t", "]"}], "/", 
            RowBox[{"(", 
             RowBox[{
              RowBox[{"nf1", "[", "t", "]"}], "+", 
              RowBox[{"nf2", "[", "t", "]"}]}], ")"}]}]}], "/.", "Pars"}], 
         ",", "\[IndentingNewLine]", 
         RowBox[{
          RowBox[{
           RowBox[{"males", "[", "t", "]"}], " ", "==", " ", 
           RowBox[{
            RowBox[{"nf1", "[", "t", "]"}], " ", "+", " ", 
            RowBox[{"nf2", "[", "t", "]"}]}]}], "/.", "Pars"}], ",", 
         "\[IndentingNewLine]", "\[IndentingNewLine]", 
         RowBox[{
          RowBox[{"nf1", "[", "0", "]"}], "\[Equal]", " ", "32.7*^4"}], ",", 
         RowBox[{
          RowBox[{"nf2", "[", "0", "]"}], "==", " ", ".3*^4"}], ",", " ", 
         RowBox[{
          RowBox[{"nm1", "[", "0", "]"}], " ", "==", " ", "32.7*^4"}], ",", 
         " ", 
         RowBox[{
          RowBox[{"nm2", "[", "0", "]"}], " ", "==", " ", ".3*^4"}], ",", 
         RowBox[{
          RowBox[{"s", "[", "0", "]"}], " ", "==", " ", "3*^6"}], 
         "\[IndentingNewLine]", "\[IndentingNewLine]", 
         RowBox[{"(*", 
          RowBox[{
           RowBox[{
            RowBox[{"nf1", "[", "0", "]"}], "\[Equal]", " ", "1.0*^5"}], ",", 
           RowBox[{
            RowBox[{"nf2", "[", "0", "]"}], "==", " ", "1.0*^3"}], ",", " ", 
           RowBox[{
            RowBox[{"nm1", "[", "0", "]"}], " ", "==", " ", "1.0*^5"}], ",", 
           " ", 
           RowBox[{
            RowBox[{"nm2", "[", "0", "]"}], " ", "==", " ", "1.0*^3"}], ",", 
           RowBox[{
            RowBox[{"s", "[", "0", "]"}], " ", "==", " ", "3*^6"}]}], "*)"}], 
         ",", "\[IndentingNewLine]", 
         RowBox[{"(*", 
          RowBox[{
           RowBox[{"WhenEvent", "[", 
            RowBox[{
             RowBox[{
              RowBox[{
               RowBox[{
                RowBox[{"nf2", "[", "t", "]"}], " ", "+", " ", 
                RowBox[{"nf1", "[", "t", "]"}]}], "\[LessEqual]", " ", "10"}],
               " ", "&&", " ", 
              RowBox[{"t", "<", "35"}]}], ",", " ", 
             RowBox[{
              RowBox[{"s", "[", "t", "]"}], " ", "->", " ", "00"}]}], "]"}], 
           ","}], "*)"}], "\[IndentingNewLine]", 
         RowBox[{"WhenEvent", "[", 
          RowBox[{
           RowBox[{
            RowBox[{
             RowBox[{"nf2", "[", "t", "]"}], " ", "+", " ", 
             RowBox[{"nf1", "[", "t", "]"}]}], "\[LessEqual]", " ", "10"}], 
           " ", ",", " ", 
           RowBox[{
            RowBox[{"s", "[", "t", "]"}], " ", "->", " ", "00"}]}], "]"}], 
         ",", "\[IndentingNewLine]", 
         RowBox[{"WhenEvent", "[", 
          RowBox[{
           RowBox[{
            RowBox[{
             RowBox[{
              RowBox[{"nf2", "[", "t", "]"}], " ", "+", " ", 
              RowBox[{"nf1", "[", "t", "]"}]}], " ", "\[GreaterEqual]", " ", 
             "1000"}], " ", "&&", " ", 
            RowBox[{
             RowBox[{"s", "[", "t", "]"}], " ", "\[LessEqual]", " ", 
             "200"}]}], ",", 
           RowBox[{
            RowBox[{"s", "[", "t", "]"}], " ", "->", " ", "3*^6"}]}], "]"}]}],
         "\[IndentingNewLine]", "\[IndentingNewLine]", "}"}], ",", 
       "\[IndentingNewLine]", "\[IndentingNewLine]", 
       RowBox[{"{", 
        RowBox[{
         RowBox[{"nf1", "[", "t", "]"}], ",", 
         RowBox[{"nf2", "[", "t", "]"}], ",", 
         RowBox[{"males", "[", "t", "]"}], ",", " ", 
         RowBox[{"freq", "[", "t", "]"}], ",", 
         RowBox[{"s", "[", "t", "]"}]}], "}"}], ",", 
       RowBox[{"{", 
        RowBox[{"t", ",", "0", ",", "50"}], "}"}]}], "   ", "]"}]}], ";"}], 
   "\[IndentingNewLine]", "\[IndentingNewLine]", 
   RowBox[{"(*", 
    RowBox[{
     RowBox[{
      RowBox[{"exp", 
       RowBox[{"(", "r", ")"}]}], " ", "=", " ", 
      RowBox[{"b", " ", 
       RowBox[{"(", 
        RowBox[{"n", "/", 
         RowBox[{"(", 
          RowBox[{"n", "+", "S"}], ")"}]}], ")"}]}]}], ",", " ", 
     RowBox[{
     "a", " ", "strictly", " ", "increasing", " ", "function", " ", "of", " ",
       "n"}]}], "*)"}], "\[IndentingNewLine]", "\[IndentingNewLine]", 
   RowBox[{"LogPlot", "[", 
    RowBox[{
     RowBox[{"{", 
      RowBox[{
       RowBox[{"Evaluate", " ", "[", 
        RowBox[{
         RowBox[{"nf1", "[", "t", "]"}], "/.", "\[VeryThinSpace]", "Sols"}], 
        "]"}], ",", " ", 
       RowBox[{"Evaluate", "[", 
        RowBox[{
         RowBox[{"nf2", "[", "t", "]"}], "/.", "Sols"}], "]"}], ",", 
       RowBox[{
        RowBox[{"Evaluate", "[", 
         RowBox[{"s", "[", "t", "]"}], "]"}], "/.", "Sols"}]}], "}"}], ",", 
     RowBox[{"{", 
      RowBox[{"t", ",", "0", ",", "35"}], "}"}], ",", 
     RowBox[{"PlotRange", "\[Rule]", 
      RowBox[{"{", 
       RowBox[{"1", ",", "3.5*^6"}], "}"}]}], ",", 
     RowBox[{"Frame", "\[Rule]", "True"}], ",", 
     RowBox[{"PlotStyle", "\[Rule]", 
      RowBox[{"{", 
       RowBox[{"Red", ",", 
        RowBox[{"{", 
         RowBox[{"Blue", ",", "Dashed"}], "}"}], ",", 
        RowBox[{"{", 
         RowBox[{"Black", ",", "Thick"}], "}"}]}], "}"}]}], ",", 
     RowBox[{"FrameLabel", "\[Rule]", 
      RowBox[{"{", 
       RowBox[{
        RowBox[{"Style", "[", 
         RowBox[{"\"\<Time\>\"", ",", "16"}], "]"}], ",", 
        RowBox[{"Style", "[", 
         RowBox[{"\"\<Density\>\"", ",", "16"}], "]"}]}], "}"}]}], ",", " ", 
     RowBox[{"LabelStyle", "\[Rule]", 
      RowBox[{"{", "}"}]}], ",", 
     RowBox[{"PlotLegends", "\[Rule]", 
      RowBox[{"{", 
       RowBox[{"\"\<F\>\"", ",", "\"\<F*\>\"", ",", "\"\<S\>\""}], "}"}]}], 
     ",", 
     RowBox[{"Epilog", "->", 
      RowBox[{"{", "\[IndentingNewLine]", 
       RowBox[{
        RowBox[{"Text", "[", 
         RowBox[{
          RowBox[{"Style", "[", 
           RowBox[{
           "\"\<non-discriminator\>\"", ",", "   ", "24", ",", "Red", ",", 
            "  ", 
            RowBox[{"FontFamily", "->", "Arial"}]}], "]"}], ",", 
          RowBox[{"{", 
           RowBox[{"11.4", ",", "14.0"}], "}"}]}], "]"}], " ", ",", 
        RowBox[{"Text", "[", 
         RowBox[{
          RowBox[{"Style", "[", 
           RowBox[{"\"\<discriminator\>\"", ",", "24", ",", "Blue", ",", 
            RowBox[{"FontFamily", "->", "Arial"}]}], "]"}], ",", 
          RowBox[{"{", 
           RowBox[{"27.1", ",", "7.8"}], "}"}]}], "]"}]}], "}"}]}]}], "]"}], 
   "\[IndentingNewLine]", "\[IndentingNewLine]", 
   RowBox[{"Plot", "[", 
    RowBox[{
     RowBox[{"{", 
      RowBox[{"Evaluate", "[", 
       RowBox[{
        RowBox[{"freq", "[", "t", "]"}], "/.", "Sols"}], "]"}], "}"}], ",", 
     RowBox[{"{", 
      RowBox[{"t", ",", "0", ",", "30"}], "}"}], ",", 
     RowBox[{"PlotRange", "\[Rule]", 
      RowBox[{"{", 
       RowBox[{"0", ",", "1"}], "}"}]}], ",", 
     RowBox[{"Frame", "\[Rule]", "True"}], ",", 
     RowBox[{"PlotStyle", "\[Rule]", 
      RowBox[{"{", "Green", "}"}]}], ",", 
     RowBox[{"PlotLegends", "\[Rule]", 
      RowBox[{"{", "\"\<freq\>\"", "}"}]}], ",", 
     RowBox[{"FrameLabel", "\[Rule]", 
      RowBox[{"{", 
       RowBox[{
        RowBox[{"Style", "[", 
         RowBox[{"\"\<Time\>\"", ",", "16"}], "]"}], ",", 
        RowBox[{"Style", "[", 
         RowBox[{"\"\<Frequency\>\"", ",", "16"}], "]"}]}], "}"}]}]}], "]"}], 
   "\[IndentingNewLine]"}]}]], "Input",
 CellChangeTimes->{{3.653247268386902*^9, 3.6532474627786407`*^9}, {
   3.653320826542371*^9, 3.6533210331605444`*^9}, 3.6533210728236556`*^9, {
   3.653321227071025*^9, 3.6533215492422237`*^9}, {3.653321627025918*^9, 
   3.653321773851923*^9}, {3.653321811331249*^9, 3.653321897910079*^9}, {
   3.653321935844412*^9, 3.653321981197608*^9}, {3.6533220994206743`*^9, 
   3.653322186662014*^9}, {3.6533223967829924`*^9, 3.653322411030711*^9}, {
   3.65332252356744*^9, 3.6533225241824493`*^9}, {3.6533226931737947`*^9, 
   3.653322693918806*^9}, {3.6533227970566406`*^9, 3.6533228121418724`*^9}, {
   3.6533234817417583`*^9, 3.653323485203958*^9}, {3.6550364841047583`*^9, 
   3.6550365223747063`*^9}, 3.655036761412655*^9, {3.655037096832376*^9, 
   3.655037097110035*^9}, {3.65503742370538*^9, 3.655037471183861*^9}, {
   3.655037542515315*^9, 3.655037679644986*^9}, {3.6550377783724403`*^9, 
   3.655037785288991*^9}, {3.655038189549324*^9, 3.655038195020384*^9}, 
   3.65505484118611*^9, {3.6550548858926673`*^9, 3.6550549059028115`*^9}, {
   3.657369397107594*^9, 3.657369398085808*^9}, {3.657369779710026*^9, 
   3.657369782555373*^9}, {3.657369852655349*^9, 3.6573698542177773`*^9}, {
   3.6573699755952253`*^9, 3.657370015126904*^9}, {3.6573700724477873`*^9, 
   3.6573700734918203`*^9}, 3.6573701630214453`*^9, 3.657370372361453*^9, {
   3.657370516766447*^9, 3.657370572306499*^9}, {3.657370630672526*^9, 
   3.657370661046012*^9}, {3.6573709305978317`*^9, 3.657370957980176*^9}, {
   3.657371559563623*^9, 3.6573715846044827`*^9}, {3.657371733577929*^9, 
   3.657371756031725*^9}, {3.657371820538991*^9, 3.657371849136921*^9}, {
   3.657371944886696*^9, 3.657371945403162*^9}, 3.6573720162674313`*^9, 
   3.657372099079545*^9, {3.657372282175538*^9, 3.6573724299955053`*^9}, {
   3.657372475276499*^9, 3.657372698573883*^9}, {3.657372728650222*^9, 
   3.657372777136848*^9}, {3.6573728164799337`*^9, 3.657372827930805*^9}, {
   3.6573730293973846`*^9, 3.657373029902038*^9}, {3.65737307195577*^9, 
   3.657373127372175*^9}, {3.657373175613749*^9, 3.657373253913641*^9}, {
   3.657374005505723*^9, 3.657374076907189*^9}, {3.657374110772264*^9, 
   3.657374228973241*^9}, {3.6573742648961*^9, 3.6573742699567347`*^9}, {
   3.6573802284376397`*^9, 3.657380260651696*^9}, {3.6573803748126965`*^9, 
   3.6573804270415883`*^9}, {3.657382089960499*^9, 3.657382090614777*^9}, {
   3.6573821234745073`*^9, 3.6573822269751377`*^9}, {3.657382376566469*^9, 
   3.6573824146244783`*^9}, {3.65738250651718*^9, 3.657382552675152*^9}, {
   3.657382596955759*^9, 3.6573826354849777`*^9}, 3.65738266861747*^9, 
   3.657382730606091*^9, {3.657382817061561*^9, 3.657382820897316*^9}, {
   3.6573895410242453`*^9, 3.657389541371367*^9}, {3.657389754145597*^9, 
   3.657389770151857*^9}, {3.657389961527646*^9, 3.657389968589581*^9}, 
   3.6573900445417624`*^9, 3.657390442093289*^9, {3.657390476719472*^9, 
   3.657390501966501*^9}, {3.657390534083953*^9, 3.6573907124645243`*^9}, {
   3.657391258531086*^9, 3.65739133169946*^9}, {3.657391378949834*^9, 
   3.657391392584557*^9}, {3.657391457725037*^9, 3.657391483855859*^9}, {
   3.6573915247071037`*^9, 3.6573915675333633`*^9}, 3.6573916412904882`*^9, {
   3.6573932038275003`*^9, 3.657393208562319*^9}, {3.657393267242667*^9, 
   3.657393273699592*^9}, {3.657393344642436*^9, 3.657393347826192*^9}, {
   3.6573935112080183`*^9, 3.657393528895235*^9}, {3.657393577202696*^9, 
   3.657393582017933*^9}, 3.6573947682437143`*^9, {3.657394804704145*^9, 
   3.657394819688373*^9}, {3.657395685804956*^9, 3.6573957184300623`*^9}, {
   3.657396395851651*^9, 3.6573964537882442`*^9}, 3.65739672558947*^9, {
   3.657397251977635*^9, 3.657397321366693*^9}, {3.657464340856241*^9, 
   3.657464350124833*^9}, {3.657466721020833*^9, 3.6574667227060413`*^9}, 
   3.65746865168646*^9, {3.657807833787141*^9, 3.6578079741064167`*^9}, {
   3.657808054220083*^9, 3.6578080549739647`*^9}, 3.657811814529766*^9, 
   3.657811873209934*^9, 3.657811971456305*^9, 3.657812003125099*^9, {
   3.65781205456009*^9, 3.657812104823194*^9}, {3.657812164506675*^9, 
   3.657812206669767*^9}, {3.657812514089752*^9, 3.657812521163814*^9}, {
   3.6578132618343077`*^9, 3.6578132665121517`*^9}, {3.657813309038969*^9, 
   3.657813331030745*^9}, {3.657813373028901*^9, 3.657813377358716*^9}, {
   3.657813425623467*^9, 3.6578134408981524`*^9}, {3.6578134756064787`*^9, 
   3.65781350221106*^9}, {3.6578140269607*^9, 3.657814041739428*^9}, {
   3.657814984865302*^9, 3.657814990510161*^9}, {3.65793101658005*^9, 
   3.6579310264585047`*^9}, 3.659366468257968*^9, {3.659366531719572*^9, 
   3.659366578902359*^9}, {3.659466895204194*^9, 3.659466908117853*^9}, {
   3.6594670060863943`*^9, 3.659467006614273*^9}, {3.659467050862961*^9, 
   3.659467067117857*^9}, {3.660154886287327*^9, 3.660154916611381*^9}, {
   3.660154974578195*^9, 3.660155122439356*^9}, {3.6601551693946123`*^9, 
   3.660155208476804*^9}, {3.66015525507801*^9, 3.660155278125473*^9}, {
   3.660155397679368*^9, 3.6601554962056437`*^9}, 3.6601556565407963`*^9, 
   3.66015571306608*^9, {3.660155851318351*^9, 3.6601558590746393`*^9}, 
   3.66015602426973*^9, 3.660156406639797*^9, 3.6601565338124323`*^9, {
   3.660156692371252*^9, 3.660156765664709*^9}, {3.66015680348472*^9, 
   3.660156862858531*^9}, {3.660156998994931*^9, 3.660157008175242*^9}, {
   3.660157063845655*^9, 3.66015709321881*^9}, {3.660157126516301*^9, 
   3.660157136475906*^9}, 3.6601571709925127`*^9, {3.660157244247168*^9, 
   3.660157345804267*^9}, 3.660157518672873*^9, {3.660158107945641*^9, 
   3.6601581087665043`*^9}, {3.660158350430704*^9, 3.660158352805879*^9}, {
   3.660158436894266*^9, 3.6601584502506237`*^9}, {3.6601586163912697`*^9, 
   3.66015862347757*^9}, {3.660159186152142*^9, 3.660159206403407*^9}, {
   3.6601600003609867`*^9, 3.660160005206048*^9}, 3.660160118807456*^9, {
   3.660160397368915*^9, 3.660160412356155*^9}, {3.6602639550848207`*^9, 
   3.660263960035633*^9}, 3.66026422225309*^9, {3.660264558420575*^9, 
   3.6602645951649446`*^9}, {3.660264657029502*^9, 3.660264665933384*^9}, 
   3.6602648949211082`*^9, {3.660265246010601*^9, 3.6602652570978527`*^9}, 
   3.660265396616952*^9, {3.6610934105118437`*^9, 3.6610934218733377`*^9}, {
   3.661093598397064*^9, 3.66109361391081*^9}, {3.661093678479971*^9, 
   3.6610936804029703`*^9}, {3.66109374300275*^9, 3.6610937436205997`*^9}, {
   3.661093844573721*^9, 3.661093847261717*^9}, 3.6610939367852087`*^9, {
   3.661094005268694*^9, 3.661094005907311*^9}, {3.661094108639596*^9, 
   3.661094111630432*^9}, {3.6617120896235313`*^9, 3.661712092705204*^9}, 
   3.661712334136139*^9, 3.674385800114251*^9, {3.674385928434617*^9, 
   3.6743859491797333`*^9}, {3.674386075461261*^9, 3.674386075752945*^9}, 
   3.674386315672524*^9, 3.6743953109625807`*^9, {3.674397715893696*^9, 
   3.6743977552233353`*^9}, {3.674398346716775*^9, 3.674398349752925*^9}, 
   3.67439856701478*^9, {3.7559058880421543`*^9, 3.755905888760169*^9}, {
   3.755906463524703*^9, 3.755906663049077*^9}, {3.755906701010206*^9, 
   3.7559067587836*^9}, {3.755906795017503*^9, 3.755906975640821*^9}, {
   3.75594750370709*^9, 3.755947546180544*^9}, {3.755947592162931*^9, 
   3.755947705785389*^9}, {3.7559477584721107`*^9, 3.7559477641335173`*^9}, {
   3.755947800140401*^9, 3.755948051049209*^9}, {3.7559486029774237`*^9, 
   3.755948677520667*^9}, {3.755948714432469*^9, 3.755948732201189*^9}, 
   3.755948768858996*^9, {3.755948820189459*^9, 3.7559488520209427`*^9}, 
   3.7559490500963907`*^9, 3.755949160621649*^9, {3.7559492146837263`*^9, 
   3.755949221641079*^9}, {3.7559494928144083`*^9, 3.755949499820594*^9}, 
   3.755949728381874*^9, {3.7559498736818438`*^9, 3.755949898032475*^9}, {
   3.755949940617509*^9, 3.755949956384143*^9}, 3.755950431367325*^9, {
   3.755950547754318*^9, 3.755950557160787*^9}, {3.7559506139154577`*^9, 
   3.755950639292074*^9}, {3.755968261786294*^9, 3.75596841359858*^9}, {
   3.75596857561229*^9, 3.755968578433881*^9}, {3.755968756027669*^9, 
   3.755968785905388*^9}, 3.755968925328405*^9, {3.7559689656141453`*^9, 
   3.755968965994536*^9}, {3.7568495840360317`*^9, 3.756849589081956*^9}, {
   3.756849645959126*^9, 3.7568496490682507`*^9}, {3.7568507319607286`*^9, 
   3.756850736868429*^9}, {3.756851097921391*^9, 3.756851101031488*^9}, {
   3.756853820605609*^9, 3.756853821042202*^9}, {3.756853928711796*^9, 
   3.75685394663445*^9}, {3.756854016458393*^9, 3.756854114067297*^9}, {
   3.810237785240814*^9, 3.8102383987502832`*^9}, {3.810238440409356*^9, 
   3.810238845737895*^9}, {3.8102389102476482`*^9, 3.810239006751923*^9}, {
   3.810239067254953*^9, 3.81023910421161*^9}, {3.8102391427229967`*^9, 
   3.810239240001466*^9}, {3.810239282679906*^9, 3.810239431707836*^9}, {
   3.810239567450206*^9, 3.8102396619126663`*^9}, {3.8102397095431957`*^9, 
   3.810239760478113*^9}, {3.8102398029569883`*^9, 3.810239869341564*^9}, {
   3.8102399018665333`*^9, 3.8102399030345573`*^9}, {3.810239943365837*^9, 
   3.810240008794735*^9}, {3.810240040901012*^9, 3.810240102928134*^9}, 
   3.8102401355044117`*^9, {3.810240179803831*^9, 3.8102402024580584`*^9}, {
   3.810240250798975*^9, 3.810240337716948*^9}, {3.8102403880639553`*^9, 
   3.810240410237193*^9}, {3.8102474221006823`*^9, 3.810247458990006*^9}, {
   3.810247639866207*^9, 3.810247640688943*^9}, {3.8102476826101418`*^9, 
   3.8102477239330177`*^9}, {3.810247757250883*^9, 3.810247776416462*^9}, {
   3.810247812461377*^9, 3.8102478200774307`*^9}, {3.810247866723024*^9, 
   3.8102478930475473`*^9}, 3.810247978188525*^9, {3.810248022440865*^9, 
   3.810248034047207*^9}, {3.8102480908248262`*^9, 3.810248116773444*^9}, {
   3.810404174010621*^9, 3.810404284596075*^9}, 3.810404498823642*^9, {
   3.8104045356992826`*^9, 3.810404564796851*^9}, {3.810404598357678*^9, 
   3.810404644587236*^9}, {3.814035803864048*^9, 3.814035813558076*^9}, {
   3.814035848173284*^9, 3.814035850929174*^9}, {3.81403591086163*^9, 
   3.814035962174521*^9}, {3.8140360720763683`*^9, 3.814036139332121*^9}, {
   3.8140362310279093`*^9, 3.814036231381722*^9}, {3.814036274392087*^9, 
   3.814036283099811*^9}, {3.814040829826376*^9, 3.8140408446436853`*^9}, {
   3.8140430022682343`*^9, 3.8140430172673073`*^9}, 3.814043602611575*^9, {
   3.814045645647829*^9, 3.81404564861795*^9}, {3.814045716387837*^9, 
   3.814045743236137*^9}, {3.814046052932444*^9, 3.814046098240336*^9}, {
   3.8140461402151957`*^9, 3.814046146901046*^9}, {3.814046256333637*^9, 
   3.814046261701624*^9}, {3.814046309808951*^9, 3.81404636226514*^9}, {
   3.814046456694672*^9, 3.814046471763503*^9}, {3.814046694523676*^9, 
   3.814046725847486*^9}, {3.814046799538628*^9, 3.814046802595277*^9}, {
   3.814046949127411*^9, 3.814046975357874*^9}, {3.814047040159278*^9, 
   3.8140470511070127`*^9}, {3.814052154363906*^9, 3.814052156264629*^9}, {
   3.814052212039238*^9, 3.814052213034279*^9}, {3.814052445912181*^9, 
   3.8140524645963097`*^9}, {3.814052593105905*^9, 3.814052617829372*^9}, {
   3.814052666123925*^9, 3.814052669543797*^9}, {3.814052951044978*^9, 
   3.814052972340631*^9}, {3.8140530139896107`*^9, 3.8140530347850437`*^9}, {
   3.81405332238686*^9, 3.8140533432810287`*^9}, {3.8140534698741493`*^9, 
   3.814053574736405*^9}, {3.814053673084476*^9, 3.814053676883822*^9}, {
   3.814053868055847*^9, 3.814053890513823*^9}, {3.814054079719315*^9, 
   3.814054154159419*^9}, {3.8140546545434923`*^9, 3.814054689050819*^9}, {
   3.814054775089962*^9, 3.814054927689856*^9}, {3.814055008585866*^9, 
   3.814055076152256*^9}, {3.8140551229767923`*^9, 3.814055143919598*^9}, {
   3.814055268309864*^9, 3.814055269332327*^9}, 3.814055301027916*^9, {
   3.814055336441388*^9, 3.814055377200512*^9}, {3.814055421277911*^9, 
   3.814055486267098*^9}, {3.814055695795994*^9, 3.8140557189812193`*^9}, {
   3.814055774905108*^9, 3.814055796932666*^9}, {3.8140574071268253`*^9, 
   3.814057408043861*^9}, {3.814093768302931*^9, 3.8140937685913153`*^9}, 
   3.8141157009113417`*^9, {3.8141160583273993`*^9, 3.8141161091780033`*^9}, {
   3.8141161415060387`*^9, 3.814116143519096*^9}, 3.8141161775285788`*^9, {
   3.815842639020523*^9, 3.815843091191937*^9}, {3.815843139035276*^9, 
   3.815843188088303*^9}, {3.8158432249232616`*^9, 3.815843290777005*^9}, {
   3.8158433265369167`*^9, 3.815843335223462*^9}, {3.815866565510804*^9, 
   3.8158665738507843`*^9}, {3.815866623499642*^9, 3.8158666414457483`*^9}, {
   3.815866698262659*^9, 3.815866703523328*^9}, {3.8158667427962847`*^9, 
   3.815866835072196*^9}, {3.815866995976234*^9, 3.815867003265361*^9}, 
   3.8158671178547688`*^9, {3.815867154114555*^9, 3.815867157332402*^9}, {
   3.815867247274091*^9, 3.815867281362359*^9}, {3.815867409590847*^9, 
   3.815867425986978*^9}, {3.815867537545485*^9, 3.8158675616539383`*^9}, {
   3.815867599980899*^9, 3.8158676170417213`*^9}, {3.815867729041029*^9, 
   3.815867733884336*^9}, {3.815867812774642*^9, 3.81586781350346*^9}, {
   3.815867850785883*^9, 3.815867853322727*^9}, {3.815868350804791*^9, 
   3.8158684318852863`*^9}, {3.815868500865033*^9, 3.815868519349946*^9}, {
   3.815868556660665*^9, 3.8158685744759197`*^9}, {3.815996559559827*^9, 
   3.815996579182639*^9}, {3.815996641740117*^9, 3.815996654764675*^9}, {
   3.815996693731944*^9, 3.815996722309622*^9}, {3.8159969208730297`*^9, 
   3.815997043801805*^9}, {3.815997094278324*^9, 3.815997307228835*^9}, {
   3.815997349015139*^9, 3.815997349535104*^9}, {3.815997524965322*^9, 
   3.8159975364472513`*^9}, {3.815997638671171*^9, 3.8159976411224194`*^9}, {
   3.815997792565741*^9, 3.815997793707562*^9}, {3.8159982631843567`*^9, 
   3.815998263624584*^9}, {3.816026510608869*^9, 3.8160265128504057`*^9}, {
   3.816026564427247*^9, 3.816026601398717*^9}, {3.816026750149415*^9, 
   3.816026751004793*^9}, {3.819654093585634*^9, 3.8196542071455297`*^9}, {
   3.8196542557786083`*^9, 3.819654329667033*^9}, {3.819654362630748*^9, 
   3.819654413407056*^9}, {3.819659792076997*^9, 3.819659810190497*^9}, {
   3.819660087369294*^9, 3.819660297278328*^9}, {3.819660508548921*^9, 
   3.819660561850066*^9}, {3.819660617490786*^9, 3.819660618254369*^9}, 
   3.819660691723277*^9, {3.820257409317607*^9, 3.820257462513317*^9}, {
   3.820257568590844*^9, 3.820257569169746*^9}, {3.82025762252811*^9, 
   3.820257656017323*^9}, {3.8202576986550713`*^9, 3.820257718274631*^9}, {
   3.821527440938374*^9, 3.821527580645585*^9}, {3.841573989038145*^9, 
   3.841574306213236*^9}, {3.841574493539941*^9, 3.841574497106394*^9}, {
   3.841574527356756*^9, 3.841574537195558*^9}, {3.8415745872669353`*^9, 
   3.8415746327214947`*^9}, {3.841574670487834*^9, 3.8415747120648193`*^9}, {
   3.841574757468816*^9, 3.841574768787101*^9}, {3.8415748224389563`*^9, 
   3.8415748319613943`*^9}, {3.841574865177679*^9, 3.8415749196072073`*^9}, {
   3.841574983893174*^9, 3.841575126334206*^9}, {3.841575156785424*^9, 
   3.841575250907651*^9}, {3.84157530507661*^9, 3.841575306144567*^9}, {
   3.841575868090679*^9, 3.8415758836658688`*^9}, {3.8415759225248404`*^9, 
   3.841576001322961*^9}, {3.841583535646694*^9, 3.841583596123015*^9}, {
   3.8415846455435143`*^9, 3.841584681741434*^9}, {3.8415849191753674`*^9, 
   3.841584997856517*^9}, {3.841585035663536*^9, 3.8415851318318367`*^9}, {
   3.841585337153461*^9, 3.841585348347576*^9}, {3.841585388260437*^9, 
   3.841585414976687*^9}, {3.84158545313275*^9, 3.841585497725494*^9}, {
   3.8415855389812593`*^9, 3.8415855468607483`*^9}, {3.841585622268701*^9, 
   3.841585670622163*^9}, {3.841585700781698*^9, 3.841585723644425*^9}, 
   3.841585782886518*^9, {3.841585903468644*^9, 3.841585909089892*^9}, 
   3.84158593956592*^9, {3.841586039657626*^9, 3.841586066694628*^9}, {
   3.841589239666574*^9, 3.8415892656973667`*^9}, 3.84158956781231*^9, {
   3.8415896099053097`*^9, 3.8415896106401367`*^9}, {3.841589671104848*^9, 
   3.8415897135286913`*^9}, {3.841589757327694*^9, 3.841589768342289*^9}, {
   3.841590051395927*^9, 3.841590244553678*^9}, {3.841590304199966*^9, 
   3.841590319372473*^9}, {3.84159035123875*^9, 3.841590355207035*^9}, 
   3.84159053010506*^9, {3.841590724729177*^9, 3.8415907948502493`*^9}, {
   3.841591114855568*^9, 3.841591126144557*^9}, {3.841591186715873*^9, 
   3.841591269295794*^9}, {3.8415913181468573`*^9, 3.841591392372676*^9}, {
   3.841591429387583*^9, 3.841591450271619*^9}, {3.841592059508473*^9, 
   3.841592094469328*^9}, {3.841864207811923*^9, 3.841864270767322*^9}, {
   3.841864309247604*^9, 3.8418643417274513`*^9}, {3.841864387795045*^9, 
   3.8418644110849543`*^9}, {3.841864451820046*^9, 3.841864473580638*^9}, {
   3.841864512602067*^9, 3.841864522154834*^9}, {3.841864557741158*^9, 
   3.8418646982622004`*^9}, {3.8418690655607224`*^9, 
   3.8418691820495787`*^9}, {3.841869246040903*^9, 3.841869267418667*^9}, {
   3.841869303400341*^9, 3.841869304996509*^9}, {3.841869376593844*^9, 
   3.841869379131729*^9}, {3.8418694180833387`*^9, 3.8418694513822536`*^9}, {
   3.8418695210592737`*^9, 3.841869521773693*^9}, {3.842616851941592*^9, 
   3.842616956343985*^9}, {3.842616990829316*^9, 3.842616998688839*^9}, {
   3.8426170673418617`*^9, 3.842617106174192*^9}, {3.8429597315220137`*^9, 
   3.8429597589736958`*^9}, {3.842959807541327*^9, 3.842959820562249*^9}, {
   3.842961317458437*^9, 3.842961322838883*^9}, {3.842962161392591*^9, 
   3.84296218977999*^9}, 3.8446801496750402`*^9, 3.8446802296004543`*^9, {
   3.844680261173154*^9, 3.844680266812492*^9}, {3.844680459191709*^9, 
   3.844680507973297*^9}, {3.844680585276445*^9, 3.84468059108823*^9}, {
   3.8446807350568523`*^9, 3.8446807732906713`*^9}, {3.84468088170328*^9, 
   3.844680927236446*^9}, {3.844680959023603*^9, 3.844680964434422*^9}, {
   3.844681037023695*^9, 3.844681051761565*^9}, {3.844681306617825*^9, 
   3.8446813577225943`*^9}, 3.844681471002421*^9, {3.8446815515762787`*^9, 
   3.84468160073354*^9}, {3.844681671924274*^9, 3.844681695897862*^9}, {
   3.844682332139806*^9, 3.844682334840085*^9}, {3.8446823696250134`*^9, 
   3.844682391864038*^9}, {3.84468473198484*^9, 3.84468474718215*^9}, 
   3.845104315379674*^9, 3.8451043497212*^9, 3.8451043915763597`*^9, {
   3.846071915320485*^9, 3.846072011068564*^9}, {3.846072041870411*^9, 
   3.846072104328555*^9}, {3.8460721988878813`*^9, 3.846072203798767*^9}, {
   3.8460722695611343`*^9, 3.846072287069995*^9}, {3.8460723371502943`*^9, 
   3.846072342151141*^9}, {3.846072454660265*^9, 3.846072470448062*^9}, {
   3.846072518241932*^9, 3.846072552245974*^9}, {3.846072870089493*^9, 
   3.8460728799942207`*^9}, {3.846072975286792*^9, 3.8460730255758257`*^9}, {
   3.84607307929321*^9, 3.846073101322435*^9}, {3.846073151093113*^9, 
   3.846073172181484*^9}, {3.846073863173637*^9, 3.846073868183124*^9}, {
   3.8460739731504*^9, 3.846073978381735*^9}, {3.8460741202156677`*^9, 
   3.846074122037669*^9}, {3.846074233546145*^9, 3.846074248058599*^9}, 
   3.846074368425395*^9, {3.8461582652420883`*^9, 3.8461582922703657`*^9}, {
   3.846158324082053*^9, 3.846158332069385*^9}, {3.8461583968226433`*^9, 
   3.8461584229015903`*^9}, {3.8461584980018787`*^9, 3.846158577712058*^9}, {
   3.846158627361245*^9, 3.846158656138091*^9}, 3.846158699707981*^9, {
   3.846158782736555*^9, 3.846158827977598*^9}, {3.846158958478232*^9, 
   3.8461590063077*^9}, {3.8461590402008743`*^9, 3.8461591105789547`*^9}, {
   3.856097810223192*^9, 3.856097832810824*^9}},
 CellLabel->
  "In[2381]:=",ExpressionUUID->"7a0b9471-4169-4e5e-b763-e1cfccc3dfd8"],

Cell[BoxData[
 TemplateBox[{
   GraphicsBox[{{{{}, {}, 
       TagBox[{
         Directive[
          Opacity[1.], 
          AbsoluteThickness[1.6], 
          RGBColor[1, 0, 0]], 
         LineBox[CompressedData["
1:eJwtl3k81N/3x+1LIdsg+z4zZDCGsaT3y9YiVLZSVGRvU6koIskeIqIoSZs2
pahESIQkSVTIR0nIkiVC/N7fx+M3f8w8no/HvWfOPefc1zlXxWu/ow8XBwfH
FvLrf78NjMy+wukbq56WbZky9aHD7mmOl938acLK7se8FsnKI6sPyc9nEF2a
xKwsyQkCOcd55q8RZo8MPs560/EiozZiZu4xceLfJvFnJLt1fjk5PveKGNGL
PWdE8vWIH1Gjc22E2allsdRddNi37OYemesjYm/EE/076fjYt93GatsP4m9o
Re97krfPborNevaD2Bi742gFyUFqxkutQvuJLPVHwRkkpx3mkcj685M4F2pR
Yfm//ctzVS1/DxHHL6ScvLCDDj39fuX1E2PEET7L3au20/E0VAaXf/4hdPt2
FzpvoyP5nZ2ZCmWacLpS8dmcZC/qSaOrFtNEqrvBnCbJQm0DK25cmCaaJtcL
/d1Kx069suX37WaIG3wP9uaQLNDvMVFR9JdYvzCt3ONGxxbnq9e7Q+YJjxj1
vq1b6DgufZ4vhYcTjylhsbIudFQ2nbfaKcsJu77e1kVnOviisyL19TihrrtW
uI/k1LHs2dZtnNBlNqy+T3JBfc6ITDEnXja8fW9J8pvj+R/zPblw5c8nwteJ
DsWeu9dLKrjRyG08lruJjqqbNau7Q/iwmzhz5I09ad+goj8ulQ/hhdFPbpFs
W14aZ3CTD3/GPbpjSH7fUtgQ184H6+3WbSD5+2yqg4ERP058frGn2I7cb+/h
GjfBD42PJrT09eT+31M+zH2C+PWZOmO2jo5WE+rpmF1C0BlJu6ltTcZHa1Vr
TqgQzqUrV3GT/EvWRaU4RQgFllVPv1iR9uajyr+WCSH8fYltIsnGFd1TxpLC
+Dv8pv+nJR05lpm+QzXC2CuL37kWdPiu5127UXMZatsdbUdW0RF+7wDvmUlR
ZKxZWqpkQkd1amh3NIcY3n05nTloTObj0MnSMCEx/PUTsHlM8jn22YA96mIY
OmIuYkvyncqipvXOYlDjHbc9wKaj8/1oxpJHYmha58guMaTDdHqvZtwhcbws
bZGTYdIR+enwYkSEOE40lnt16tNRWxbecTRRHDEnMoLySHaMPJPgd1UcR/t+
faWSHCB4d2R1qzjuT9N5WXp0ZMn9KuE1kECshDDNgkHHNBG45tS4BJhHU++s
0KKj0E8DVgsSeL209Oggnaz3lB5j7iWSWD67husmyTXdrlqnVCSxrcHZWZXk
1HAr4VMbJUG8eNErQaNDq0y+NeqeJFIyqB6DGuR+o+btUYEUnHT/ss5LhQ6x
7QmbLY9QkH1VzUWa5JrTNhu5oijgTTaXfKNMh3ZbmUVUNgWX8lbfYZE8c+im
etRrCvoo5sZcSuT9enBy8KSmFETObPdKlqfj1QrWkZO9UnCPevrdT5rMF/8J
m6PDUkj9le8oQ3Jwb53k3hkpTK2vPfBaig7VrG3FW0SkYSKnUE0lOZL71Jiu
qTQEhpMu90rSYfa5JbD7rDQ+cfkPrxWn40Hs/h1mFjLY9zq0+IMQHXFeTxn6
djLoTKraf4zknebcC5qbZSAVW/5WiWSRicwc8b0yMFxXeTBgKR17tld8GsiS
wb2TbtYzgnRQDYWds8ZksGXS9Tw3Px25vYVrpy4vx3e5dIkmDtJf6u/69tvL
wXtk3NODZNs97PXPSpejP4WqM7xIw8zUS/uI5uXIPd1mtJRkZ8EuR8HF5YhL
ZXJY/KNBSG+Zh8J2WeT5tRam/aUhLPzQARt5OWwiaLyvf9PgVP10nEqTQ5c1
xXg1yVr8HMFLWHJYzFnZ8HKMho7UpCPN6+WQ2sMvUD5KA6vg2nG343JYlxbV
eGOYhl8N7af3fpaDZ7BGiMcADdtkVl7IyJIHz/fP8hY9NLiKio3fvSoPxqkC
heKvNDgK/FhXe08e5dm3g9RJXjuT8vdPjTyUKiYFeLtJ+x3ftmz5LQ/KCK23
/AsNIlmJ0nK2CqDe1Voh3E5DpfSXc3lzClCt8LRY3kRD2bKiX0/4FHHUd17z
0BsaSvhPW7eIKcKrP8rwTSMNd6YZk5w0Rdg/9ao73kBDdnuU0y5nRfSotqW/
q6Ph4Hktcc27iuDZl3BgQzUN6tLHUm5vV8L8N/UzmSU0JDlz8ScFKCHtK33d
x8c0TJ1NOLEnWAmhLAEuCsm1Qhf36iQoobzog1dKMQ3+XM/X33+sBG6f8NtH
i2j4+GfhlBufMp697LsiWUjD8l7Aw0MZ16Pu+B/IoeEtB29Yk5cyhC12NSZd
pCFKqb7U3F8Zg3HqP65foGHQfZOu4iFlTN94ZdKeRcOzdk/Fr3HKyLBjitMy
aHBviprf+UgZZXpFRnFnaMh7UvPEe6kKOvbkeTLCyXoQirVfL6aCmi2jc9xh
NAjsXNerL60C+1NK19uP0RDE/3bpoqoKmiOvyoSG0ADX9u3ZpipAC+/fq4do
6JkY4HkboILPrNL0jAAalHWXbWK/VgG3W9LTGicaPkS19Cm8VcFGv/oOR0ca
4j6mH+P5oIL7Ff6e3RtpGAuXKWj5qgLHpdUZw/Zk/t6oTO+eVoHfgar2oTU0
7Axk5eZpquKyff6ApxkNV665DQieVkWt2X49TmUafjruCkhMUIUry1XPQZEG
BsfeAaFUVTxIeaaYJU/GY2vkwLKLqrDqTL+lupyG98tuDFAeqGLIveSqmDgN
XMcmB1S6VLE76Jz1Rm6y3qgLAVd7VXF3V1ycPycNyR/4B9V/qqL83EPT8EUq
ZHXlBqkTquhNWVN7cY4Kg+8WgzqCami+cuP4nQkqvB1SBk0M1RDQISAn+Y2K
wrmswDJTNfRQAr6N9FAxdjN/cCXUYDj9JeJVNxVh3CWDxHo1FGZzLvH9TEXG
k85BG081cs7YanCohYpaVa2hTWfUwEja9624ggrqdM1QQJ8aTO1Ck45mULHn
05sazyE1uF7UkT6WRsXDsg+5br/VkLXlXfvhFCpWRX7fsO6fGl4p2d7ZEk+F
qyDPIxpFHeZdwn71YVTEyFmF9Vur49wrryPWXlS8+Wfr8tVWHcl9m+LfbadC
vMeR0b5RHbdL8g47b6PiUoFXT627OmJ16kOsnKl4rBNlfT1YHSmZrMAyGyq+
E1VCPgXquHJccmFOkwot1fo+90J1HMLu2L+qVATxtFQ4F6kja8fplcOKVMy/
7gmyfq4OqTW6D0ukqJBw5GhT+0Dab3HY/5aXCktvIreXWwM/buz9MfmfJvLi
ynV27tJA3a4mF/WzmsgRviy1MkADl8ILlrxI1ER2WuSi9H4NBKuIfFkfo4m0
HKuW5mMaWKbaqmp2XBPRRfXBRBq5/pR1/G5vTTJPbWWKVRqIeG9/f8hAE74e
pQWztRqYdHmxmKajCa/erDMf32jAwWtFFJ2qCfdf23Ykd2hgzv2ivZqsJhw4
erkWRjWwbyfF2HpRA0zayLouRU0o9e1fspS0w7jbzHyqrgkVncSZxAoNaDMf
yGVoacIj8+u5mRINqK8MHrYzIs/1w6Un/YYGpDbOpj6318TBl+6tjbEamD3K
13ExTBMHLoq78Vtr4GWdou/Wz5q4bhhoVnpLHY7X15i2fNWESH6nwtfL6uiJ
DhJZ26eJwtsbdgxnqGPBorrEcEwTTi9y+8tOqsP4uQ+/GB8VkWb3jJZvUce9
ojs36/SpePkrnefcohpWprSFrWJTEVI1mrQ4oYbGvQsbH68k6+KD5Uu7n2r4
qbXxb/4aKgrKl04kvFOD2rWJdSc8qKiePr/tzGWy7rJNh1hknfUNxWbuYKtB
M2TXi9vJVLzoGvCtoKvhsWtSuuo5KjpFLML+yqnhvUS3mehlKqRcBha4ONQg
nHwyaegRea8cEzjdalURFfVaJ5+8N7UeLnPP1qtiz27XoGXGpI48Lyo5YqSC
2RPhufPmNAz4rA/8p6KC+LSChgErGji4rpjZCqvg+tNx9ZoNNBQcmCoz+KaM
Hv6UTyF+NHRnCG1mJSnDqaDOsjeT1Ambtov3CpTQWzqyv5nU3YLSe6W9h5QQ
1EjJfZ5PQ2mqWPAZSyUkje+azrxHg6nZpk50K6IWHHfW19LQorupe1JEEaZd
xpTHUzQUH67RYjjL4/XYDsv8ORr0OW7licrKYzNP7P4UTjo2zdi0b/gqh2Dt
tvoAYTqcZO09u/zkcC/0wAlFcg4qt7t2kfOALFSkCvtjybn5wcjbnVWeMhDY
IPdsazE5189wbQy8JwHa8/j3vU/okI2XaYr0lMA6+sxgYAUdZzefnHwjIYEE
7ja54/V0bE0Mf/LvsDiEniSHX/xKh7e6wZ9TemIQVeGy6FyqBckQT37bGSHo
JQe5eYtpQafcOkbMSgib5roP/JLSQmHjpNZs4lKktZXlz6toYZbxLlhWZgkk
Ew7zKBhr4aSr6U+e5fxgTX+Tv2auhapPrU1Wznxw8XY01LHSwkrhAzGhZ3iR
uUrX19xBC4cifwoW/+WGzMTPOg9vLdSYdQxUPOGA8c7NPX0BWnD55C+vVbtI
uDW9mtm7XwvvbF+f85NaII6ZssT+BJNsriup5TVPXLiRTz9xTAvBwqyIU+Oz
xDNJMUu+SC28KhxUmt48R3w5GbE1+bQW8gUbygPL5wh5d/fES6laUI5ZHN8U
N0+srG+4qpmpha/rK2NeDZPvHiOT5/cuakFBeU7SxOkfcUlUarjiuhZaFP01
lBUXCOVXzQ5fn2thrWme9EjxIgHmKj+/atJf9oGaIiEOeF6+EzFapwU39VfH
AgkO5IfGFy2+18Ku6rjurgIOqDOsxJUHtLDfii+pZj8n6OdL2nZStEGx/7z9
LC83bE3U1uyQ04b/016tuJXcCPyS8sRDRRvbZNeNnTjEjUKlgItbdbSRSN18
YM9/3FhxU87T2UYbldeCV60p5wHjaeSvNYe1sajR0jcXzAeDL7bcum3auO29
12Xnd0GYK33V+3duBbwVbkpFe4pC0lvj4dcLKxCusyBzIkwUgzd3G1TnrQDH
AEss5LwospgzhrF3VmDCPffr7iZRTNqImYnVrIAOp9WIo4kY7uyxstGYWIHk
Kt1YRTFxyD+74Wa/SQdq8aZ1NyslMLEw/Fl3sw4aHG1K8r5IoMGK5S7uoYMm
1+0JWX8kENJUub3dXwcpU8L9sSsk8aHn0y7PSB3IKWS4+mRJIolfaN/h+zqI
SZXaIRtEwZxzUFSuMAMJW657+ipJw3vi34isBAOxHQKZCcbSeHs2cVuWDAPV
igfP39skjby311npagxIJXIsTp2ShvXarh9xJgwszPubRP2Uxt0fgU58BAOq
qYIlBZzkXH565sUpawac7vyeqpWVwc8qiewTGxjYVJVUusReBklmtuuDfRgQ
LP4llfJABlOf2kt/BzJwvqA07H6DDLaH+KjvD2IgfS45u/mbDOqkJlJ/HWYg
Uy3cf3ReBnqPI/8FHGdg9Xr+IRGp5ch2Egnsj2TAwT+OXSq0HFzjFz96xzAw
vSxBSbJFBrtT6Va9iQzI4Vx2xzkZfGCU3t9xloHQXfso3FtkYN5kLd+VyUCq
BW3xLOnv9d3v47bmMJC0rq78VKc0Qm4Oe7rcYMB2XwwRv10a8qrqkuvLGbDb
3jU2vFUKpysfRL6uZkD0VMUqHxkpjGwnhm1eM7CCr2lUv42Cyotba9HKgKLX
S+8aOwq8KWdDjAYYSPTk+nrBQBJ3BRY6VSi6WLgceN23WwyrRtuvzezRBc/M
oJwGSxA3qnft/nVQF9pfPE8Y7RWAaOaoXk+ILna07N8rXcCP3pX8z+uidSGy
Ol2RsZQPpxOM3mfm6CJ6U0bVVDkXRjyqzyfk6+Jo2POphu+ccNV38DhxUxeO
a+L5TAU5Qevw+enzSBevua82pWUsEGdv/77r9kwX8ZmMiyXN8wTZHw7ZV+qi
0ys65APPHLHLUdDEolYXa732xHex/hJvNDIWWG90cYjXbb56xzRh+Fe5hvZe
FwNicGs7OU1cenMnXr5DF6dnfeoWR6YJ/jzjDaLduthpdY6l5T5DBB2qkeT5
rgvdsydynetniE+rN36eHtAFIzKcI8LoL2Ep23l5aFQXqjVeHreu/iUkqia0
Wud0wRQrFVwInyV0GLduP6HoYVe6wNSG/n9Er/T+5IcyepCpfyt9zHmByOQ0
PHBHTg8VanvZBVULxMKHSqM8FT045qp6zlxcJN4d76iK1dFD8/UPzI03ORBc
z9/haqOHHYr3oqfduVDm7cszFayHswPiMZa1vDCea3Z/flQPIhouysZ/eVFy
1uTxqWN6GJ96XKqzgg9FFUK+4pF6WN1t8E4mjQ/XZYrrdBP1cP/5maIRD36k
vVlMCLyiB6Onx/mypwQQyMoW62nSA/+k/skf6kJYzvNGsVFTH01Vc3a3LMQw
vls1IpquD9s1YXr5W8XQ0Bry1XyFPqQvtPBePCSGsKsaeUX6+nBJdzuVdE0M
PZYRKpkr9UE2/sp9guK4fpKp7umoj/H3qT90W8TBXMyiT4fr47TwJ68rOyWx
1G80vihSH3nZOmnnQyXx/a3NYMApfXQl7rhyJk0SGZfGCzvj9CG8IXl7aI0k
ZsztVlSn64PjU5npBhoFL8IWGWdukf48sCmaGKUg67tLyuo7+uC/5BfWLyCF
ILs7o4v39Mn3/6LcFxUpqMq7FR18RNqbKntd5SSFmLKH+lte6OPBZGFFUqkU
dqgJpolV60PHz3nyxDspGCfuGG+o0Yf9o50TQQNSGNgqVGzeoA/ajDic5aRh
N+vDUmvTRxsrZ1w6QhrXwsyqpDv0saRtyZjGBWksLIg6CH3Rx/knxbkGj6Xh
evLHZ45ufezKTPyDd9K4z/3cb6pHH0EVxXP2Q9IQiDk7OfBNH3pCaje28slg
p4Dfye4f+uAdS5r1VZHB04SVIq0D+qjeFBFdSLK4sPjFul/6OFLyymlvrzQC
U/qpz0f1McqdPxedL42XYuWPisb1cZZ7PmPUUxrBUv5vs2f0MWQh0/+4Wwrt
ShWce3iYuF1jXdbcTIFefnryTn4msqfHmtYkUBCnHiDnsoSJrbp1dVzWFJjS
JQ1XiTKhI8s/YfxYEjnMQH9ReSbKlG1WByRLwMtGqvmRARPjSgxG53IxlNUN
bbtlxITgv6qPh+vIfmVb9TPXhIlvlqttdYJF8cphD1cswcSepaMpHzOWgbal
2tBtPRMtmeceFn8Wwkjgvpx/XkzsXDkloMfPjzXDVvRxHya63lZ5n7XiQ97+
5SU//JkIuFB3+EM4LzYF1zQ372PiykzSlx9D3HgULsudf4yJpucKDgl3OSDE
MZaSGc7EC08brpSiRcIn6pV8YiQTD15ZWvpwLhBSsUFGwTFM3KL1aI+emyX2
C65+6R/PxIDa7GJM+wzxOlFuo0cSE5p+t9ZbUaYJZZHfnZtSmGhWSqymOEwR
oam1AavTmMjZVzw0enKCuPCC2COQwcSh5bvPRF4eJ56PPNnXcJ4Jjo6/Abd4
JohuBeaBpAtMlFvwr34fMEFw2N8+5JDLREyFjfLc2wlCNUz9iGgeE90+IVNq
rEnC6nZuyPt8JvwNqbV22ZNEjGBquOtNJl7ts3W7tGuKuGksGClzmwl2kKBC
3esposEvKurzXSYknmt3jer8IYRrg2O3FzMhwhTaZDHzhzgX5XbWt4KMV2z5
/LekGaLkwft0WhXJuTxXhMZniI6e9ZmDL5lQ1DdZabj5LyFHrLq4r56JBPN9
3jEqs0T+nOq1Ix+Y8NnAG0wrmSOKgn89iRlkIi29L2j31wXi5xZxgTpLA6yk
tZ3Rq+ZFQv4Sdo2NAXqjHbQ5Sf3S/sXlW7XWAGlZStUtunzYFzHxsszBAI6r
1jYfzOXD1LUPEUVbDfAqzWj3oxB+cE1kTmcfNEBgHJefoa4g5M/I9e/JN4CR
zrJO7RwhVHyUkAq8ZoCMFt/Ls++FsENZyMbvpgGOulpsqBcURn7xfL7nPQNo
6B339T0qDPrnru2uzwxQZGi157KjCIyoeR+J9wbot/WTi+ERJecG9VpxLhZo
q2Zc+56JwaFT8B8nLwvWn8uiGtrEYDs9YvCbn0XqUGTm/TExWOs8vdIszMKV
72N7QzXFYZxtH560nIWWwYqmpWniUD5whMWnz4JGz8xlrQAJKCRt2z1lwIKW
bsln4WgJyN5A/ncjFnLMTo2OXZKAZNcS0ZcrWXhSeD+v5IMEBNZdHopYy4LU
fi9eQBJjyq/z/+5gYSWPVuM6aQqGze5++unFAvV8pbgWk4JB1zTRDh8W1kdk
Kiyxp+B7kvuJkt0sbOmQj6iPoqBjZszt0FHS343fTW1GKGiT+JjqdYyFDdNb
TqgJSuE9o6xuUzgLhpslQznVpfDG+7Sh3ikWws7Qkp+7SaE+InCPUgwLKbfH
r2YHS6H2woarIvGk/zNqgUdSpFD5brnYcDIL0csY84xXUigfWljTeZYFuwSl
l0t6pPCM7/uJxnMsvJOIZf6YlUKpSv3jZ+dZaPgsrucxIoVHK+/9unWBhS+7
xgY9iqTwYHO6WnYuC8NLY/c9OyCFewdDtsblsXDDI+tnEFMKN29avva9zoIq
o93l+wMKrr2kLrrcYiH3VWV8Ljl/5ncLGdncYeG6q7n+LQYFOZLtV9UesrCq
64xs0U1JpETujugpZ0HznlOZ9TkJuKyd1M6tJOMTYXpIw1ECcqLhHW4vWTi/
5swaz2USuHE5Wb/1NQsvOZdv+xYrjhcVD769amUhLqzm0dcgMYzOT6+5PcBC
farHgLGlCB7XRE76/WLh9UqJiVs3hHE8SfCK+igLxpSDBhlLhcEvLzebO8mC
jdK79vq3S6FktupO6iILTt7rUg0tBbEhNFr0CMUQhSWOjeafuEGxEC5nyhii
ebmusK06N74IZAaMyhoiL+j7SNxeLvhl3aj2VzZEfA6lP2GWAxGlDcHbtA3x
0IM+oDE/R9hEOKnIMAxBt1V7tiF4lli6prPpg54h9hTVW575OUOc/zis6WBk
iF57l2SZV1OEx6UjrUtMDPHm73jyRp1JQs13MaLOzBDca/qqgs6OEwM6cSui
Vxmia5XPzN7fY8T9KdFPsDDEdy/7xtALI8Th8uzT/6wMEdL/b33BuiHC7LQq
89lqQ4QeeCEruXmQ4LS/3X1knSHWnNq1q1tpiKiTZCUa2BnCRrn59s2fQ8SZ
zufsMQdDmB/4OHrwwS/CqcDm+51N5Hk/n9UyPzZMfDXYbK652RC+PmtPtSwd
Ja7NfR3odTOEtqfp1YsfRondL/0zL7sbgubR2fXQYYyYdjw2KuNlCM6DBwbD
pH8Tyw7mXlm6lzy/gs4b0VvjhLPztWPcQeT/jR0gxiiknhvddZo7aIijH9Ou
N0dNEJpzz3mHQsj4D2zbnew+SayK7gxoiDZE/s+nhUtF/xD7MuWY8Tlk/Ph3
dfIcJefVZ9nVfG8MoXqRb1WIKgfiuTO/cWobIeBnioD9GB+y0iyYdTpG2HFa
SU1ejR/XVYYjk/SM0MTTyBxy4UcNYa0obWRE6r2WZnwZPzjCxressDDC8TPG
7jUxAgiZdHjrutkI9ZEHH7IVlsC/j//p7VNGKNi1tV7EVhhHg4v5D8QY4dDC
4x1fwoQRw73D1SjeCCln5r/cuC+MApWSicpkI6TvKjoMigh6PLwZH7ONsH+t
kGZQjwg2f6y8ylFkhFXWZR7eZqJYXRea7NJphNcRj+7dbhFDEVW8T+irEVRf
pximDIpBNq7QrOY/I/x2M79wkFsco2u//GT2G6H4axWviaE4shpWWomOG0GG
lW9ZkyWOwabF6QZ+Ng6WbI5r3SEBZ0aWQ9QSNsy3pjx4FCKBimS9aybCbBz3
+H4746wE0jd4Ot4UZ6NB9bj45pcSWNlSfee0Ahuvc/+LateUxHX9bdzmymxI
pEvJlhKSEEubcJtUZeNovH9I5hZJ/HBU599FY2Pdvm1xzgnk/f9w2hMGbLTK
J71uGpbELEvxybQhG8nb9Q7f5iPfTxklIveN2RCNEOyJU6Lg7ZSDj68ZG6le
+dy+xhQYu/aXKaxiQ7sxr8dyE6k3JRHibWBj37bUYKVACoSlZQKSrNi4wy54
Pkfqb8jRohdWq9mIiWx42n6Rgt72tVJza8nzx+7P3JRIgZ3xf3sermfj0NGN
P645UlCSFfoywIENnoqjnUHLKUh0KwzqcGKjfvC9oM81SbC+LG18vJ2NPd0X
ruWWSOCSWYHKXk82gmzVo0+Ekv0jZ2WIujcb0zsKzRrMJNDlvlcjPYCNWcEX
CxcrxBHT/TYiKJiNgQNeO+efi6Hjv7Ms7QQ2iOm7r44bLUO1+61ShTNkPPLD
tXsviuBOe6WpaCobnK4u0bcWhXGyaRRTGWy8CHdRWFstBK2n9vYvrpD5afWh
mBsswfFUQV+np2z4+3U2Zrzgge9SlQGb52xEHK3uLBbgwcYY4z3GL9gQ95vU
6dnADfUwv4MKr9gYq8+/bNfBiTd+r070v2Mjrtj1ypUr/4iS3k7Oz61sDJmo
+R2TmCfyPCaj33xkoz+u9bToyVnisJNa4oNONm5EFu+z3DBNKBInzx//yUZl
/J1E55IxQuBZluy+ITLeT8I4PAVHiHFWUe7OETaeKulmVecMEp3365SdfrPh
usrW6qFmP1Gr9fWqzSQbX8QK6JI3vhFF1/5oGk+zIXfMTOWNQg9xQVmkUGuW
jVCHx2daKF+I6IsaOgr/yPU2cgEWtZ3EfinzomUcxmR/TTZ/cKSb2HrW2YCL
2xjxfsnRqRI9hLXQnpJJXmNcsj264/VQDyHDdfH5p6XGaGJxTbFzeonK4ZnX
V6WN8feJxAOpf31Eob+oXaasMbzy2Wsc2n4Q575Rm+MUjOE/zmg+fbefCPjk
2rZXzRjLurbUT3oMEOKvHv3H1jWGkKsd833FL2JXTtBs42pjXHhK32JT+ZuQ
qtGeSFxnjC/+OoOqGuNEw9CPofV2xljXfCOcI2Gc0DPz6GrcZAzPvvjYMqcJ
Yv7TuspGd2NszS+y1u+fJDKl1WIaDxqj7qHlSjmRGaIhrU2s8ZIxFtXY9v3b
Fgj9eFN6wx9jbH5/yef6cV54NwY7vPprjHL+Q6s2PuRFlvD9Q5Xzxoi4PcU/
+5MXC2fVKkq4TPBf69Q2e1c+NFwQcroqYoKGpET+CT1+eN3pDgvTNMH+6k19
Jj8EcK456h3D1QS38ndHF20UQp1Y+RTdzQRxS51uu8YKYdZpWlbD3QRBWkWX
58uFsLNjt4+clwkm//Byr9UWhs5/zrP8+0zgrycQ2skrgtpxTfX/Tpvgiu3T
b7PPlmGG0ng0/bEJqi3SyyLTxDDJc0vc/YkJslecO8ZxRwxjEzF31ctM8KAv
TyjylRh+tlh+e1xpAnVtmfwTM2L4dOaZQ0ejCdL6+Q+FbhfHx7Csgby3JtgQ
5nll+qg43u8+Eh3QYoK93weyD58VR8M65rPZjybYPjH+JahGHM94CzUUek0g
7ZkV5a0lgZLJ2Mq+7yYYt+1s7LGSwMNvPtvu9ZvgXAPjrbuHBG5XqZwlhk3w
7tA7LudUCdwsWtQWGDOBkbawfvMtCRRc7qp9N07aH4C4LamfecllntlTJphj
XL1R0ymBnPDsec8ZExAP2oZX/ZFA1p6j57XmTPC7X/bbk2WSOLfNhTnxzwQ6
lAYJgREJpNoaNJVxmELXlxrs80gCSSZi/tHcpjhW+fsp65gE4mijXPZ8prg1
HOkZTEggWroplyJoCnnvkP9UeSQQPhXXel3EFDvtxtm1ieI49t13334xU8TT
DAdKHcRxpNVa0FjSFM4D0TRxMXHse8BB1C83hdOV9A9/08WwfW9I4ZC6KU53
r9ntlyYK9Pmd1DMzRaf5ug/7e4TA1bZa95mfKVoMWevmrbmxNUPsfXCgKbzn
m09YX+HCA5fOYN29pvARN304PseJnR8PPCs4aArN0sLs/Xc4UNGeY5MSboqp
wyltneNzhFSW3891kaa4d67nZWvqLLF3CzOR55QpVsitsnDQ/kvIf6p7Fxpn
Co8a58YbLn+IY5/Ht3mnmyL/3aEDnSfGiPcXyhcUM00xvONqzYvFYYK+Le7K
pyxTOBaXv9GdHSQ6vij0O1wyhY5Csf5M+3dCL+dnvOAVUzS2/tqnWfYfEete
vKLmqilkAsXUW1d0EUZdaw+a3DKFfuWzU/cD3hHJuRKUydvkek3ejdu+viT6
PLpL790zBR9xw02HfpuwMmBYbntgCo7///wfaSY7xg==
          "]], 
         LineBox[CompressedData["
1:eJw9k31Qk3UAx5fCEGf0bKIVISA7LSUUldKe5/fs9z1ApR3XKYiogAmmNbq0
1JiQhKEeHGhpTNwOg81EhgI2hQRMB/Ii4PAlJ4HgYIKgi6Z0vI1DzO66vnef
+/z9+eM7N35n+LYpAoFA9pJ/vSQlX5VhYCH4byrL7ufSMha1bZ+Oyx6foAN5
Mq3lVxZfedS2fa7U0+CPXYM1lSyuLyiaiE65QP/uystwM7L4YOMrfKHASOVa
hV9TDQsmSLJ8vu4a1W0JvHmgjkX6WF/pWE09XWNtmuloYpGl6gj5aaqJlj4c
yusxs3heXJuwK9hMEx7JyytsLNrjQ7nord3Uahuxxs/mkHlP93NO3wCtqIdh
w5scXJ2tdVeNf9Gj2sz9H3lyOD+o7+1T26lsvZc368shN92WkDvvGT1ZszJG
vIjD1RclHbY/BmmUWtVqXMmBGlKV6WSYtqxcesPzaw7LBAOOMucJWqn9oqz1
LgdDSvO33TecsOmdaIemlUNAoLQsY9IJ4+dDZbHtHJhfrt8NWOIM1iht7LFw
WCBXN+/PccZvD9o7nj3hoE5jsrzjhKj2WDVVJCCIWvtdddSICxpUXuH0XYL5
ipmkxEeE7Z4zTkxZTDBtKMprbYQILqcdHfVLCIaZ8ZtDh0QIvWjeFracQNlc
coz7U4TmO5lJG4MICmzrkxvKZ6DFbVS7ewNBcSWrui13gznj1tPCgwSTXcNX
1lUxGFpI4s6kEyTUxdwx3mPg3qL//XQmQYBwVLdwkEGkOK1cd5TAqemU8sXb
YiRetM/XZhPcjo9NUgSLkRMZrc7LIaiQ+wTc3SxGqybwm9yTBL6HGi4XHBdj
hNMNaPIJZEfaDrsZxHjd8upm9SmCY6PMdKVJjBX7k2/lFBAkJb31fle/GBt8
+3FcT2CtyHZdPVWCvXURF7LPETwuSE0v9ZJAvb1a+mMpwao+e+EsVoKKaf7H
jxoIEmv9duyLlKD9rEb4QxnBewPtAUd4CcbDhHuPXCKIkE1Kpgsk8Hi660lW
FUGTdbGmt0aMTcvCTBnVBAdyJ5hzL3s6L08eSzO97I3NGl5NGVhMW+ck9hK4
b9WGCxbOwOSO29/v6Sc4Y/iSNatF8Bbzgt02gisLUofnCkXYEjm7Z+czgsY0
Xc0bna6wPmjUKyYIfJL98gb3uKDX7h8Y687DYS7Uv7Z+Cp4wY/KQEB7SIvv9
vms2+snBtXWBq3lUeZqWKk710+7Rs/w8OY8Vcx4v+iypl7ZZYgOEa3h4f5if
affopOvCLxWNhPOoDMl6pFfdo7fqGWl/JA+/oIddPo4W2lBcO6sxmkfisp37
guI01H/OfYUyhv//z/8AGv7DGg==
          "]], 
         LineBox[CompressedData["
1:eJw9U3lQlAUcXVvuY/cDxbiPOGI5RiZJhnC/30NJhDEuAVtBRU4RU0Q5SgsP
GJMWDYQQBgpEhs1KaBkUUBsDlCOE5QpluBs54pJDWFAxmml6M2/eH++f997M
Mws94RfxDofDYdf5r+oml4mG84Xg/IeD56wS9t4QYig/2kZdLqHeheTZnSVC
GDNJphudKygg6tkRR4kQql28PpOlatrjJQ7SuS1EQtMya1hVRy6G8+ipFmJQ
bG2ilysj3aoH6kHtQrg6XDIXbBygzln/olAOC+6LrbbZF6dIl/H71pTLopMb
0121Z5qCHbyTBxRZKLU9i+/TmaHRWI8D+9VZ2BuFB5pLZkk+J9Tz28ziy6LB
4X2Rc2S8aJXhasdC0tzvP5y2SNFy+TnTT1m4d762e965Sm85BSEDZSx8d90u
eyTlot5F72yPlMUJUXWe+wQXXydk58gqWZzOKQ5vMlGA9lR6a+09Fs5veBdb
xAqw6Plqe2kDi4PxLb2ySEXs/iVEN3aQhdPurHmZvjIyRRayDXxCnedQ280L
agjMKpxc1SI0R4m+N6lWg0GbofLiJsKcuGJT3qwabrrpsKP6BLEfraQHq+Pu
FqWfm60Ir7xj957cpoGzRy801AkIlGRsP3FMAyhZG7lvR1AqOvBDSLEGmvWX
9co+IFi2xzt5MZroUxy/dI0lZDrlTpr/rYlChBeLXQnOcTtNrpvyEHFm6LdU
N4LHok6X+j4eZl48fZnoSXjMTSuaq+NBahugdfITQuhyfkXYKg+Jke12R30I
KXfzt3U78MHpawoLDiRwjIJO3yngo37zruQAEUFdTWBt1cXHZd/aPK/g9TxL
TIGnIgMvMXvH/RDhvbGxjvOmDLQbatoRSmi3qJNWuTDo2eA07RxBqD2c4TIb
yCB/e4XK1iPr/mfe0ZZxDEISt1jYxRD45VkuQekMLKU/keVxwtUnNu9e3c9A
mvuHbDKWsGbdekZixgDnJw9LTxFuZM/bH5fxEexjm0KfE2ZaUheDxnjInLnV
KEohHPKoaSxT1sSazS3fK3mEh9qz9+L4qhBrN4/4FxB0Ho4Lu9NUoLc6ccqg
cH3v/rYrMwoqcGwSfCcpIVhdPxbj9FIJMVE/9taWEyKXBIn3HyngabEkbPkx
ofx1l4+bOQeR3zQuPmgiJH/UI5Iwb2khbjw1pYVQmTGeUNPzhng7rCVaHYSx
6fmVa8Gv6OOh0inbfkKHo/yyAEskNSyND1kgBFS71c08GSUoNCi9v0QwUp1M
N5P/Ra2ToznT8vX+osoVbYNhmqixqvlijfCr30jJ79l/Us2H9c+TFPD/n/8B
1mezLA==
          "]], 
         LineBox[CompressedData["
1:eJw9U39Q03UAXRAyxgZswAJKfgQHBSaCyAjmvu+Djk4oAYGJSwozSIyOHwIG
2IIAw/KYEofyQ7lQCUSmZYCErp0LYhoGSPwaJyBj4IEkoA5kSuuu6929e3+8
P94f7z2Xj1J2JRjRaLQgA/9VWfgBTpsQoP2HZ/zeaxEhgLLhcE3GL0XUWeeX
12+OBK4ps+aiwm9RU9NJU7pEoNBt9q0q1iRV2evdlXYA6CkuS/HSTlI7259c
nE0CKlrmjrXLNVRLSX7qWDLQmsmIUqdoqeItFaud6UD8aBzTvu8BtaGgi10u
AZofT1qGhD2i0h09BH7lgPzHQOk5Sx3lTn/oLDsFOPRI/GZydZR64SfjNyoM
fsPPzRtmdNT2DoHq1WqAHTC5qVmxTHGTRdHGtYBbknRNmfaMamsrOtjXBHR7
s4YG7z6naDGa8tQOIL/4szPaMCPY2x7x6+0EXO4upCZKjOD7l3WfTxdw5b1z
XO0VI3wcs421dAvgrUzc19gaoyumtiCzB5DqWJHjY8aQiuJTc9RAic/r6d2H
TFDPXWapRwE6e8UqtM4EigFpY9A9YMv+fRmdQyZYFP2q1Y8Dn2tfZMq3roNo
t2Pcl1pgV8Tt4EZTUzjGju4oXABmv72cnFVFB88uY1qzCDBOvxM+301HxJB5
kfAxMOW5OphAM8NXsUGKdTrgTKeyMyrBDNrYSv9jemB4wWbC05uBNTvf/gfP
gQiuvrJmHwN2w6q00DWgtCZ00rqMgdA9K5fMjQjc3AXc1WUGZHtiXUtMCZYU
HZeVN83xu/0jxTyd4IKg9ITfE3OMD3/9QTiDwMTEQnPegwmOuLXCikXAux6n
KTjOhJdDOC/NgqAlO/ubRTkT20e0/b2WBPzXdpTFLzARVylJ92UTJNq4mN5x
ZSFLzLX6jkNwNStkKFDEgtRB1rRkTTBySFj77lMm6keEYdG2hry9Mw+7ipgY
EWcetbUj8Dg/4Cn93hxb3+/Xn1pPcLpBu5n2hxncOapqFyeCvfE3ZDeFZrBQ
3eA3OhPU7Vc9fUVOxz3/H47IXQ35OeK8pIumkHBy9Jo3CYqq/szzSjP0pXLS
+/gTXDeeZ9tcpaE+z6a6nUfw2xftTmprGk7wzPjCtwnK5wI/6Z16QcVfWMyN
5RMcVGzKLtytp17K71iVBBNstFAcbTLsNzjg09XbOwnyW+sCNpZOU55/f1gV
E0HgwCs7mVytoTh10UFjkQQC9eE7kWcnqPvWgtzFaIJ+sW9eFHuQch24tK1c
TP7/5z9a3Jzx
          "]]}, Annotation[#, "Charting`Private`Tag$224028#1"]& ], 
       TagBox[{
         Directive[
          Opacity[1.], 
          AbsoluteThickness[1.6], 
          RGBColor[0, 0, 1], 
          Dashing[{Small, Small}]], 
         LineBox[CompressedData["
1:eJwVl3k8lF8bxhn7vo+ZIcuMfV+GYQxzDWlPWcsWFQktWrTIXkLaqGSrpJLi
p12lEiJbUipJttJmiSxFiPd5/5rP93OeOec+9znnuq9bc8N2t2ASHx/fcgE+
vv//Nppkfr0+edUhN31bvqOABlY8zNuwYjaJO6/sKgBBDWgML9qlOnuG63Sb
Hm4vpIEjonkHBGevcE0+5S+1EdHA0zPP46Zm7nErtvM7mkhowLvzY8LYTC03
PbhNQ0VBA4Vx3xJHZt5xF9BeXZ2ia2Dl63CB4Zmv3NPfnto9c9TAw/0UXPjx
h+s99FBzNlkDB5TPCp8Q5EfJ0iuGfA0aqCqqWdS9TxhjBjdaVMU08cZWN+nw
RknkRrZVya3SREzpDqFjE7LYsti05c5JTUxywxYfHFOAwZpoY6V2TdQaMfck
fCZjOLhpWEuNjnOfry/5fYEKH7IybX4dHb4UTs6ZLFVcPhBe+vASHVrKUSeK
16lj8cW4lwd66TjqQRI5GqqOYcvksIBPdPxOPxK7Zbc65FzXn3f8TMdzydyt
xkfUsVHwcr3IFzo2kx4vv3FPHccCDwkd+05H25+5g97CGshQnpNIHKaD+hnw
99dAz3zKY8lZOl7yCUU3b9BAs/VsbS/BieoN9+03a8Dz4Rr23X90DPi5mqrt
0oDgFmd/73k6yt+vV+tJ0cD9LxL+eSQG/JoTZwPvauDk+o5iATEG8h/UPAiS
0MQLq9SWpUoMeEgmr1wup4n3VRuvKpMZEA1c+tlcWRO06AMHvxAcIfJSYp5O
5JG/yu4AhQF4vV+XzdbE74BnHnkqDPSO9wu+DNXEsbSn1tc1GTi9uCT77nZN
/IxsfL6JzsCS3G0muZGaCJhQ0KIzGLjpOL5mc4Im2pzlWGe0GIhPn71OytbE
aOpvty26DGiYyriy6jUhvtr7SYcRA28TX39d8FITg2ZZ7ERjBlLaTkUJvtWE
gW8AT8+EgV8xlMuvezThXPO9fbspA5UvNCfDJ4l45LuKhswZCAxjnsvXoYP8
YcHyLGsGFCv+mCcb0fEpI0JYh8VAvdzD51st6FBobZy8RbDZQ/tfbAc6clfZ
BtfYMMAnutjpnScdve+3VrSyGbh4xbtfLImOd8JW3SccGPjhtjE07QgdnUPM
x38INuHb2i95kg7ldutbvlwGyn3i+2Vy6ZCQEK9XBwOtMlf7lW7Rkbrecv4E
jwHKk5uhZ8voqB6ZHfhG8Lqw8n7KYzqOh+s8tnNkYKCmuV+ljg6Z+qnxboJJ
URP9ml10XDd0nxNfSORXdy70EnHPjrCm164m+PhbkQGtH8S9yJtdf4pgmqnK
gO44Mb63Yr28M5GPTq2wa1N0pETUL3UhuDDVZMBgjvg+rqo6mWDLL7wBY+Ke
lOVWLxknOCp9edgNaQZK3rxz1l5E5NfBc8BMkYFHpxzvehAsPLQu7DaVAc+D
02kJBK/I3jxgqc7ASucfNcUEZyzaGXaPOOe/9kNebwhuHz8wYG3AQCMp13aK
YLWLSWEPiHMz/s8xiLaYgSCXEwO2VgzEPdN5aUvw9ZmssEdE3klPErZ5Efyr
qGCAQ+RROOUQJ4Jga6+SsAoiTi1pL9NkgqMFyga4yxlYlibkkEtw9c2nYVWr
GbBttg8oIVh0XcOAoxcDOr2xqeUEu0i8CavxZUClhXOnluAzDzoHnNcT91Kp
p7WZ4M7gb2F1m4hx6cruVoLpCr8GlmwhxkcMm98SvLnyb1jjDgZE2Nan3xBc
ulVgcPleYr2yHP0WgidoUuHN0QwIPphLrCOYXU8edElkgBc8eeYxwfGRGuGv
kon4JcXWlhL8nG4w6HqMgaMKVyvyCJZ8ZRn+JoMBhcVKT/+/P7cY+0GPLAZ0
jexdthOcZbA4vO0cA84LhwLdCe5+v3pwzSUGJM5+HLQkWCvJJ/xDERHfUGmf
LMFhFkGDPqUMjOmPcwaI/N/s2RreeYeBWOrU4FOC/xzdO+j/kIHz4lVf0gnm
sBPCeyqIuNuYKoEEJ34/MhhYQ+ynQeOgAcH1p0+Hf25gILWCJTtKnIO04/nB
jS3EO9OWLrtDsMfI1fCvbxlYL/U1ZCfBOXm3Bjd1MPAtt4FiTLDuZM1g6Fdi
H++9nDKJ+7rlw4ua9YMMPIsWO2tP8O1Hb895jzLgbnz9T48TAw7xX1Yt/ceA
7LbBDCWCD20Y0uMJaGHp2ivFRcT7aFw4wW8rpgXqz/gUa4K9xATv6ilpoTt6
zMmReF95gxLHNFS0sPJs0OxT4h59blbYRNHUwopHb4xsCN6WwaCIGmvB/eyN
QmXi/R5WcYr+vlALant1n53kMPDi3zLPnmVaiC+TFui1Y0C+183k/WotfAj5
oqhP8PnLG3qf+2nhSgTTs8iWgS+Hwx5WbNACXcLLq5vQE4PQnRllm7XgW/P2
pRTB94wTFxbu1sIum7N1awl9mpY5suB8lBYMxMuVdxPvAGPpf87Ea0FdXTMu
hUmsX3axKOmoFmpr1MzyLIj5uVWSwZe1YHbFdtkWQg8N6A1f/a5rYbFUXPJK
Qi8jBF9XeNzUQtbabeK6hJ7O1vdGLHyshZIH23dU6xP3yo3vHeOtFipVpnLP
Eu90LVO0VKVDC/6+s59YhF6fJ8smK/QS/99ekNhC6LvBR3VbgSEtxKTC84sa
A45B3HOfBbSRr3Txfj5RH1IWLd7TIaaN3tpTy6aI+vFSb9WqVhltHHCIMltE
1Bufn+v4q1W0IXRbOaRGjoEde2KDL1pqQ/TdriOLxIn6lPLEOHCjNmQntEzw
l448qQtkTqg2hi0avf78oSM7I35eebs2gkNfvM6foCMjz+l1S5Q2pi2NyK0j
dBy62bCbm6GNC2u7jS5+pSPeqthfJUsbyna1tr8JnYwpP7po8pw2ArITOByi
fu+pWUW5cU0bh8uiQgo66Ahtf/dIrUoblsNDGo0v6djkf//y9HNt+KSsLrzZ
RMeGz1nH2l5o42/qu3Mp9XT4DfkGHG/XRiDfLXnJajpc+D6T5ka0ofrBc5Xv
XTos9IaXdqnpIPB5ddLAGTpM/muxeKilA/VVHidfptNhaHFL5YyBDtpOr07M
P0b4C87unyusdfDg7h6GFFFnyKunTz5eqYMe06lFpF10yL/7uD/LXQe9v7cn
u2wj6oLPkw27vXWw2x+XD4fSIRoUzzQK1sEppZ++DwPomN4r3J4brYMzM9b8
msvp+DP7vXJvog6ipF5trHGmYzyh4Zp7ig42fspc7wo6htKOHpA4rYMB33X8
ulZ0dF+QVz9QrIMGXbmVDxbQ8axObZNPhw6GO5ytjQY04Va4mP26RwcZvvj5
qE8TvYcipJd81cFWia33LLs0McerLrP6RXzvbeje0aIJm8fBInLCupDm9zk/
c0cTpTdLiurMdbF97d/aZXs1wTnxLtqBpYtug7oKFuEjmrbOrb7H0cUOitwn
kRBN/DBY/bdgsS72fPzhstpLE4wr40tj/XWh4shZu89SE1nZ7EFmqi72ua/u
avuuAZ19G58WH9fFgqAf/150aeCe19FT9NO6OPE1+Vz+Gw20KnTbyV7QRVTL
79fdFRqQOp5wdPCuLnK7V5iWnNJAYmK9cUGvLs4fC3llZq0B2fWj/NRvuqhJ
MbNv0dfABS6t7cSgLi7/V1e4cIEGHs+Gx8b80cWdtnultwm/PLlHpmWtpB7E
41KM1M6pY0u4V4SMjR58b7+n19xXw3RszLlZez10v31k1J2phtSMy439TnrQ
39YldDhSDYUPx7RqVulhYjBfOMpcDb0iJz7sC9HDK/1Tm15eWgD3y3WOnzP1
IHRo6PqfCFV8vj+8vSVPD5vDqqaXL1FFRJPSuccFemjYffgbRV0VR8c2TmaW
6iH6evo+hSYVPAdfyfLneljZc1YtUFUF7C4bpXu/9SBt5L33ZwEV9b8CHAtm
9PCJGWT0L4KKNYLJ20/w64PZuMkgzIGK3YbvGkKl9FFps6/K4z0Fpft3xKpp
64Pz70+0DT8FmuTr35M99OF15MytFEsybuq/Voz00ccX86/qKX+U4GA/xdsQ
qA8V5fPLax8owSdoUR5niz6k/ltF/8VWwunbn1ePHtSHAHdiSYOVIkRXqZT7
3CHm2++fEisgD73Hqa2fH+jj0DP9vw4VcliqPzUQVqEPO4Wz+lb75HBE4J3K
gQZ9OKqHs8v7ZSH54HhMbo8+9F5633qTJANZTRKvU8IAZ+Wuf3t6VhxmxyO8
g+QMcOvg5FTnqBhcZ7p3DJEN0FEayFVZJoaMd48KZjUN0Lhr0cS3CREoHokU
XGBjgILCzio9SyEwJ/tUr9gbQCZ8PONJjCA8g9ysjJ0MwPu4l7P0uQAyHUw3
2bsYoMXkcLmJKwmU8R91/kEGaP9w4aJ27hzXJnBN79dQA3Q1aKnHSv/jejfX
Tm3dboCGhKsvQ2JmuFFsptyf3QYYW/M3pe37X27O1QL92CgDiHBVzZ5kTHHL
FeUcheMNsKaz9ZXZ1BT3Y0Kcz/EkAzDtbm+77P+Xq+rnl3b+pAFu3/9+KU1v
mstpaLykk2mAHTFFrPlj01x/a9vHpbnE/l37aneOT3PPy5J/VhQaIGj16jbv
ihmuRm2LS89jIh/hKfW6Hv+4sHAICak2ADe/0Tb34T/u+gslcSN1BnCO2lko
rT7HLdifenO+1QDeZX+3/u6f42qZOMlr9BvAxi8q6BOXD/pny94FKhmiJ9iF
VfqOH8tsGYsDVAxh3uolcEWShLCPJx74axpCy/JJfa4TCdfVQ3N9jA3hgaal
qbdIMCpSWe/hbEj4jx/koGMCMHkYP7Q40hB1Ds4VFGchWH5cJmD6zhC7Yj4Z
x9wVhb16j9m/00Y44V4jpH1KBopB2rd7coxQvStCnNogg4GicMvqfCPUD3RN
S87LIMtiyiq5xAheoe+XR1nJYsJZzk6uxgjpUjE+6y/KomSLk7P2uBHGm0PH
jfbLQbX8qvdKV2OknNlteV9PAeNzPztM1xjDNCCOfsNJAY1OTD95f2NYbMz6
U7hOAfuaK9e932yMCf4l7pmnFfC298PG9fHGiNdvqd7Fp4ijIpLbIm8YYzBv
dZNeuyJmPCISz0mZYDiot3l3MhlB4/+GaQomGPziSMrOJ+NleppvFsUEOoYl
Ak8ekpH/spB5imGCA2fZ4YJDZCxc0vUtxdYEG8QuXTm5Whn/fQtzF+aaIDnP
iX4nVBnkpKmnBxea4P4Dww3vEpXxo0ohO3aVCcqanzOo95Rx1G7Z8t3BJtj2
VOfgOSoFvz+8vz8aZoLZm6M/nlhQsG5fsNb2CBNMijQIdS+noI48fnIo0gQz
pvff/guiwOxe/L/QAyYoXsNbsyCWgmx36bDv8SagLikv6NlLAWksty3osAm2
Goi8feNEQfhJfafPaSYI3+/SaSpDwVuT+zcC0glrsEZdf+yDMuybF6p2ZZpg
+oUkg3pZGYXhrSk+eSa4zLfc5NJWZewr+rne8yoRb+jU2Ic5MlTpWorLn5jA
map45BKVjKTKW/H11Sb4FHkj8W63EobXcX8615tAjnxAROWSEipzfZ7jjQkK
1zLOftJXQpBS+j7rfmL97x0dmqaK+E90rlNTyRSJ9l+pz8nyIF9NW3qBZgpl
396IVa/kEO9MLVPVMMXd/iU7ZVLl4JbIPKFsaArxuZ5JgylZ/JkJ40nxTNG3
1jhbJ1sGDiPvr0xtMcWz++x5vyxxXK3eGD600xSabx/lDX8Sg2zmiFnvPlPc
SDn/ZpW+GD5zRB7XHTLFseKVrJBbIkg6Yt2amWeKjc1Lr5kVCmLYv/rskQJT
fHlTtelwlwC8zF38Y4tM4dyRIrxHXgB67cE/gu+a4qlYSrpwJD/Si0f/8y43
RY3OvGJ2Ad//69OulZWmMCC7rnTNnedudBOz5T03hViQ5C3foX/cF9pn5pgv
TDE5yNvpaDPLtfqrUaPXaoqf7K6DWetmuedflKSqtpsijSEwVt00yxXJt1kl
222KoC3mAT9t/nEjdtUoCn4xBbNcpV658B/3w6LVHZP9prC8RjN0VJjjOtI6
LwyOmEL353zylvg5rkLVuMGbGVPYsD2YVT7zXGOTa8UPlMxg1d16QmwDPz4r
bz9+m2IGmb9WF89n8SOT32pHiYoZNugI3bJs4cfc20rrfE0zGPX11PpzSHh1
oL0q2dgMrnaM+ltkAexuEGn3cjbD59uzVO8mQTwK2iT4e7cZFGPXq1xmisJm
psXv8V4zpD+8dC87RBRl6bb3DkaZIfKI4MoTOaK4WSG5ST7eDA07E4Oj+MRQ
SLlTZ5pmBnPXTufVL4j68WL+SNhFMzxc2Zg7vVECYcxsud5mMxxJiScvOSUN
quALtSYdc0hLXlLu2CePsXB63CF9c6SlM2Za0+XR+GZfj72ROdZ+2feq6bo8
oi9p5980N0dmF5/Lk0559DrGaWZyzJHwQj/tAhRQmGChtd7NHJYLbG4FiirC
Yj5LfzLGHM/XxBu3nlWCRMhI6s14c3zqe+tXf1MJX146D4QeNId6m/CWigYl
nDk/dr0zxRyrsq30r88oYcp+hVH1KXM4MjYKxQeQ8TR63uTYNXN4zwxFaekq
I+uL54lFJeZY+kN6MQXKiFhRMjJfao6o4MJvEt7KoKt639x51xwu3I2nxo4o
4/Cj2+Zrn5pjzMEt9cmwMgIYYhly1ebYdmum4oYIBTZpAWONNeY4PidScVGD
gn4fyTv2jeYIdSwXT3KjYMV0MJPxzhzKcU5PlpRRcCXarkq53RzL1W+Xe72m
YG5O1kXyoznaSb6bg4Yo8Er41sHXbY4rvRZVO0SouCHwOOR3rzluifo+j6VT
IXo4faK/zxw7vBp3pNlTESgaktD9zRyL2czas2upeHiEI/2m3xyzF307lvlS
IS8ln1s3ZI5h1LbYalERduK77uMRc9x4XTMQQ6z3TO7J3Ztj5vjXI+qodJeC
3eTNL7OniPwKNH+y4lHwXr2Cf4ugBQz3+0LEXRlmBaeOB4pYYO+QZ+V/SspI
0QpV8RS3QN9clvfZ92Sw9RWtHGQt8OnZmlWG3mTkWYRtllW1wPyOAG2quxI2
OJNb7lpawCZ5QkRKQwGP6gZ9r1lbQPF+k/37d/JQXFb145ytBVYVW7g9PSKP
WpctpGSuBZjUp3Xdo3LQW1tt5b3cAn+OOpDk7sliOGxb3r8NFnBoGLe+RZXE
4p9O+mPBFnhcoc6K3CSB/O3Usm+bLRAsVfGXdkscrrtrWlq2WWCd+pW+Ma4Y
7sbQBAqiLPB55l+zppMwJPl+nciMIfZn/2mUFyuE4MRa1bR4C+z4mCgte18Q
5OQI692HLeAZcIQvV1MA28UWPducaoHK1Orhpe4k1KeprPY/agEX83LVtER+
aEiPdrqesMD4eGTQmht82H/yeeiiDAtcPPJAYdWdeW7OU+4W0TMW+KlypzK/
b477ePjBtsazFjjQwTvXsGSe273AYsfRHCJfC1ftH/tvnsu3sniXyzkLJPQ+
v3ZMjA/0aK09svkWMGIGKtI5fHAqPrevtcACo7n3o8u28eGw2MkYryIL5Nss
XdTzhg9FNmLxlGILeD/UK9olzI/GkMTEjv8ssLjHVlTUlh9Sz3cnr7tjgYU0
g2qz8/w4neidvqnCAlK1JEriZhLKbrWe0qsieLVOGDmXhPbe5ZkDzyzQlF15
/3ozCSpch9xtDRbg1/i4/I2FAApm6Ff2vLXASFGhu9Y/AdzcPfTg8IAFhJvI
rbXpQvixVl60ztESe/X3X8UXCRwpEGfVOFtC7fDYQjkVSRgOkTZVLbFES/az
j59cJbEtbvzZIxdLHOMO/Uh8KonfV97G3fSxBP/pjkM1OVIgjWdOZu+0xNXU
wnhnVxmoHlP5vqXAErZnP0wvCJBDRZsCOeyKJTaHJvklRckhQEPSOaTIEh3F
O+8OnZFDwZ3ZgvWllriVJYNHL+Sg39G1zquciC93vHoNWx7Wuvlt3FZLJC23
1TuupADXKq3n8iQmnjs0bvzZpAiXTrF//EJM9HUcO9H6TRHLJoctR0WY8I9x
u3SfXwkLjR9ebJFigvu1OiqBpQSb7JUxR6lMbB882aFA1HONHXuYwuZMVPc2
llhEkbHgqG/4b0sm6kxTviudIYN2FQVfrJlgczxnp26QodglLvuMw8Sa4oT/
Kr6SIbr0wmDcEibubmfKL3FVxi+N+oK/AUx0CM6+d9Wj4Kfdfx9+bGCi5myG
ugXhXwa8MmTbg5noj9tsIL+Ogi9H/WLLwpn40z6c9voUBe1Tv7x37SXidS1b
vHKegncKbSc3RDExNGmQZkijotXkUZ1rDBOta74liVlR8SIoycrsIBPU49M5
NWFUNMSFbVE/zIRRSc3Ni0lUPM9ZdUk6lQnbv7/3xOZTUfmKKvfzOBOasnxi
rDYqngzOLe5MJ+I5MtoiP0pFufCX2KbTTGxT9OYOS9BwX7PhXvlZJh6sqxsg
CdBwl1M6dC2HiclMXQXNZipurTnFyD7HBF/exZW5mVSU7tznk5LPBLlSvnZ7
ABVFRY71mwqZsHAenFIfIfT4me685zVi/s1yw5P3KCjolrR2LmHi0VbzDHo0
BXmK7y8xbjNhepCqslmYghPx4XG9T5iI1Y9YHi2vDM8lE4bnKpn4taLLf5TQ
PxXZmHbvZ0y86vtdWpVHxtULx83f1BPzpS5bsFWLqEcVt/pq3xB8kpz0xFAJ
I7OTi4v7mTiufymnkKKAezXxEyFDTJxedervRKs8DhwVu6g1woRcrXti/FF5
iKiqTJ+bYOJOSGzzon9yULdzKDk5z4RUxiIdz3eyWLX/kOweJSsISiXcUX4k
CSWeFGF7rdBnsODtaiVJfBTNDB2hWWEl/5/zj7dKICTravVmDSuwDR2TKFRx
xN1v3O1raIXTzqwGD28ROMe5a1JMrCBmvOll5mVhSCzubH5rZoUPSdvufv4p
hLNtP3VcrK3w4LldcWKUIPzP73kjbmsFnFrf0fREAIxN83F1dlbwxDMdsXkS
+o1TjA45EOOlAn+ZDiTc+C37ATwrWDckXl96gB+RT7KT/jlZ4Znm5WReGR/s
kugW5YuscEpwxvBfHB/4VxZ371lqBRExrQrT23yoU2SmWa6wwqJfDqs3fOHD
sc7HrF8uVjhUg0+nyfxwv+z8pcTVCl3nR7bXLeFHj+Uae501VjjBW3DY6D9+
XJnp6f/sbYWESqp0QA8/wp9tzrzgZ4UGL9vT6XIkTLpFjVA2WMHq08GcP5Ek
yOw8d1FiqxUGy9anVToIwMPjSpRAhBU8NASdzSIFkGP9n/vMTivsPHV66kKx
AHRmHgsN7rPCggV/feIognA41BnaeMgKh1WLpu3HBLEtU8UiNc8KOiXRp8qv
CONFeXa18AsrrHnmuvGmpDhSBTL7+A2tsSrlZ6bjVllkZfAs6oyt0ehlpXX9
sCwKNX/GHzWzRgJZokQuXxY13IVqytbWiGkqv9LbKgu+6LG1RjxrvO+oQqyN
HPZNuLz0WmON2Lfdg/cF5LH5q8jD4oPWGKp128vIUcDe3XdEdhy2hvup+OrU
Owo4LBDgZZ1qjU8dl/h+vVDAZc2y8crj1uirjVn5eF4Bvf5BJm3Z1nB7UKzt
EayINW2Vl/huWmNte2BEvJkSFtXtP+7ZSfxfwaeq7jkZN3Xlv0r2WIPjZ7Wk
uIfQs5TrdjWfrCEx/Lnk+BQZI0s+/rD4bo3mXSEUTwPCrzVynGTHrGFRv9iz
95gyBprnJxtFWDi67F/OiAcFHiZZLoniLHgNM2tebaWg4rjZFVspFs6Mplbc
OkzBqVXr3YrkWegr09De9YACzuvqkqQFBJsnnxlXoaLQ3FfAXoMFY93HRm+Y
VMhljHtP0FlIXyCddnslFd/ctEQ26rGwkcSfGxFHxYm3SethycLPm+Yf+z9T
Mc1UezBpxcLVsXfJdTNUBJ0pk75hw4KBwo2xy4o0vPztErzJjoVrfxaTE41p
sPH6/miBAwvOAYvG1y2ioaAsTv4dWEgZsUq2C6BBSpkSetSJhedNS1uU99Gw
b+/Np06LWLigGPFi/CQNn98vIc8sYeH+m03hjodoWGHzacvt5Sx8fd6aT3Wn
oSxr/7NQFxbOxv95GKJJQ5r39Yh2dxbUrz3u2vCYCuZHiaZ764j5nbuGiwcp
OG93WXPrehaa3lkGyRH+VDSPs08riIWs+zI9n+Io6PLbqn0qlAV+6QOFT+Qo
ONz9Mi5iNwvZiT1tlibKaP+UzjQ8wgKJ/3JJ4RIlVPtdu7/gGAtVffFbDwko
oeR9JVv2JAuDBeNPM54oIqF5BL/PsNBL+pPDIvpTg4crVz69yEKxopDqOlEF
HDgptsn9IQvhF1Vsv56QxSYJzX7nxywsrdjbeIEji9WHbbbYPGXhnuWwyLNX
MtCKDtm5oJaFW1dfD3ftl8aLkNrY769YONl0veDpHQmUfe7k73jDwhXXhQcF
/okj33/i0Is2FrZWjSjrLBRHpDsj7VYnCz9SKGbDTaJQ4yacPfCDhfyCoPZ3
lUIQLc+ibRskzvdHZIrvlCDGmDfPBQ6zwNTafTXNWBCdN+o03EdZ4LL1VgcE
CuC5Qc8l5wkWtmsXpLWcJOHmlT86NpMsoFt81bsKfuRoSF83mGah1eKHZI0O
Pw7lahsv+MfC01EP0VY/fmwn29+U4bPBcEgfqTeDHz7pHpYkARt8p3vO/qzn
x0LJLWUTQjYo9pUZn5njB4WU+/iDhA1Y5J3tyuEkVP6cqr+kbAPe3j3Jq5wE
cH2z7IpMmg3ydsxv8d8vgNN9ui0pC2xw3vmfS/gNAYR+8Hq3lWGDxZXJUskq
gpCvvfuJZWqD5PM1IRXjgtiYFzHdtMgGr4MXJRsR+k+uMRxPW2qDHfZLVue2
CaNx8Nvg8hU2KIoQoomLicDMzr+rydUG9w78Of99qwhmPyytbPKzgXlHakwB
SxSZyozDTTttsPmz237lJjE0ZryTazpvA0GV5oR/o5IwT2XrN/6xQanxZo32
C3IIatrtUvvXBoFLWiWNH8khS+rGrspZYn85p0YT2uQwl86oKCPZYmfpqVxD
KaL/zJF0vyRtix9H1u2IjZLHhpLu6GgdW5Rf4fVqeirgdEviKxMvW7w/89LU
X1wJdXJPfut722LRMkenm9pKmHafpGn7Ed9/iLAX4CkhsD08WGWDLWafqowU
7VWC8SePaZFttijrVDUY/6KE52M6Wp+SbPEmNDIg8SkZU0pNe0/ds4WzsNG1
pN0UTAhek/d7YAuVUaPNQscp+DV++D+tR7awvG47fegqBT9eO/bdq7RF4cjN
Ewc7KPhwrNylvckWSiX5gbGgoi06qz//pS1eY/r4rDfht8L3HAp9bUv46cTk
qF1UNC61KJ9us0Xv/bSGyELCLwld117w2RbZ2uYRoZKEHkwkV379YovdMpEP
v2rTcLsv2Lf0uy3IJ+oerefSUFylmc79aQs3m9Bfa3fSUHRz3lD0ly0ejFxR
e5tGw+ULXc9fjRHz//dh3uUKDfnHH63P/m2LmHG7Mw0VNOTFZM+un7JFdeS2
j07tNGRt2XvWYMYWu0ruvHoySsNpX0+L8X+26LI+0XjiHQ0nl1k2P+JjIye9
q+vCJRqO2sptPiTAJvo3KSX6DhpS9EZIK4XZ0DeIHVB0oOGQcvM5JTE2vO/K
vt0jTkPM75Q3hdJsdEa9upxwkYqoL5u2bZdjI43/0XrdLVTsebNQzEaRDcfU
4G4rayrRp/NxG6hs/PsknX64noJ1W/ddH9Ri44pflGn9V2Xga0iCmR0bMY9m
GYv5yeC8dVb9a0+Md8mtLK4i/Pkzxv0qsLF43dNB3wQlmF3sGXJbxMZXTm51
zpwiNP3XrI10ZSP8DMNwzS8FkN4tMi0PYSOo8EHGdKkcfM7Ite4OYyNJM459
I0gOtzw7d5tuZSPXY6A/kyqHwLYd5Zd3sjGkpn3xT7wsKt7nOZ+IYcP6Drlu
R5o0yFkhP5bGE+uFFdYf75fC1rUWaYIH2WjLb8v96SwF1Q91r/ansFHmn3PF
/68EojrGfINOsfG+eKI3dpkYWnOezKllsiHYPLCRniMKfd+Uix+y2HjTLG/d
+10E7R8XfHc5z0Zd/9m5MzHCMMv7kSp2kY2Cv1ZbDtYKIdnvjlHNJTakguyV
90gIwbpryU7ba2z4O+ru9EwXwPFzCkoTxWyorKuks16T8NW/+35pKRsbR3rk
RGVI4Khd8wm9xUbeuYRXUdeIfrJ71z/GXTYuteuQUj7yY+i8Q353GRt+Smcs
z0iR4BQg5pT9kA2um3JQAZeEsZ7zKdJP2ShXoFU8vkTCsvxQw4YqNuSNL31v
eEfCxUDmy4M1bOzfpyHzXkQAqz81KPxtYMO2Om7taLgASj9PnO97y0Z67JHX
2kxBhH1ddu/BABtXNQXdj9cI4dPAn08byHbwiKUZ+38VxYNa3FpLtQNzWZjV
VRUxnMw/Eu+iagd/Zz/7UVcxOHipqbPpdqhYcdU2qUIMeVXOfnImdnglKjZW
clYca7JOtz11tsPJT6PcmaWSaHa2aFKNtIOEmB5/RqkMHuZvvdv2xg6uTrH8
L+wU4KPn+ze7zQ7p5w1UNQh9mr6xxMH/gx0SOmcNd29TAPspo76v2w7H9IN1
VS8q4HHXh4+/+u1Q43wxOVxYEZW0RQISfBxo/eddIPJaEc9Pq7lxjTiQfEgP
tNhExiZVybMkUw6i5xa6HoojQ+Ty34+15hyMS2bqt2WRseTO2+AVLA7u9o8c
2d9ERuPrI/u9HTlo2r9wvsJMGc3Sk/m71nLgst5acuGMMt6mtIxcPcTB3i/S
8WYnqZgw4KwvTOagrz7yVG4xFYrNRa2Xj3BwTVw2SLiOCk+5xHsXTxLrNz+y
/fiPeJ93hnXyT3GwJGSPnTOVhkxP36zzmRyYr7IdK2XS0JbNPJCbx0Fuak9M
QjgNf+wuDmVf4OB++qjLwGEalLul1mUVcCA+q//CrYDwU/FRLZlXOBiNYU6V
P6FhLf07zhRx4P2kpIn+gfBPNe63TxVzEHg9a+mRCUKfNlUyMko5eDogEjYq
o4IHosZnTt7iYLhuodlaQxV8uJ4tfOIuB2pO6rtYFBVMrxDed+w+B3bqxd9m
PtNAG9nZn1bOAfP1fme1/2jwsVzxIqWS+H5uBSeS0NPOR3PpiS84kNdIErP2
o6L7xcYFe75w4PSRFsXdrYy5ba+O7/7OgWDKqxUTlspQl7Pn2zXAgVfmVsNv
Y2QEepL7tv/ioDTaf3zvNjI+ddUXhc5yMJfptlfeTwlfho2Z/or2mL19vJxf
RgGC6TlXfJXtEVB9NyKkSh5aliLKPjR7LAmOi/68Ux7Be3v/emnYY+Xi/zKk
3sjh23zG09VG9tg+KtL/I1kW/bJTyxYutIeoVhWPlyiBoEOuNczF9jg4Va+w
rVEcvZPX7bWX2aMgq08pSlYc7d3+ZsKr7ZG5aeMBcqYoPNzuX/vjZo8LFfPq
Oe9E0FIry/juaY8PeXe398mL4HnJM6V6X3vkmJLKSg4LwVFjwYkH6+zhMXtt
tfoTQVSc2iN6bb09PDvQyRkVAFvkVUJ2kD0G7n7cO0cXwL0o/ZnUEHvEV5qZ
+LuRYDacuDsqzB5FSzWXy/KTULK+82fYVnv4HMn9MmVNgt47qxDfCHu0B7yO
+bSFhMtLTvQu32WPkmpzcmMBCRqPf3hz9tjDJP1lye12EnJNHd8Y7bfHQp99
yJUWQAb5d61UnD3KKqb9t0QJIOGLT3HLEXtkxx2LkXYTxLp4nT3uBfbY8sWZ
48YvjI7xuBGnK/bYP3ehiM0ShmfIh83MIuL7u9HSjK3CWOFy1Fep1B4ny9Pe
jLcLw051DO8f2uPMqgTLMzdFQHnwRML3tT34taSY7wPE8GbE4+IGPgdM24b6
rKmQBEXW7aSGgAOG5/4szP8lCT+zVXHdQg54dEveuJ8uhW8RS/19JBzg5Gz1
NSpZClOj9lQ3sgPuSx/lO79aGmoTOuk8IwesZEiUf/4sg9CpqXiNtQ546S7l
fvugHOb5zgV233CAtuOVHpUiRdTYUaPf33bAnSaDd37PFJGy58zZV/ccUDag
Xn6uWxHyQ8deVj9yQNY5z6XqSkrQeh/LuVrngGJvZqRmohKW/BdIiehxAMWJ
kqDpR0aGt9Yrfhku1i2s2C4hS4HX6fzBaTkuPrVOty0xpEClRVVkQpGLyK+6
8ocXUXB5oZLDNxoXjvVbBfliKLhvKlzSqMPF9KLDt0b7KYgOS6x7ps+Fqq//
eWMhKnBl7vNjIy7iRqLXhGoQfog2Sb1hwcVxkVRGrxcVnUI/kk85cFFbnvOv
8RkV+Qi6dJTHBaV9u7JQDxXBB3orkhZyoUn9MOowTcXwr/bfe5dx0aNxqv2W
GeGXDD3ldqzk4r+cvE8Dy2nYu+m1UdhqLiqiVC8xQmjg62zY6OfFRfR/M7zT
52ioIS+K8/Tmgv/yZ5UXD2hIda3OcfEj5lfquSzwlgaXow5liwO4UBMu62CP
0CBfV/4aG7h46ZRevkNcBe/5WT9tg4n54wOcirRVkMe5I2q5mYvmowt2dEMF
gXtNtYzCuZBo2eCk6KcC7dvFXO1tRL4y1H1zzFRwO7vp1WAEEc+0c2fgPA1I
GFx/excXfp+qWvKaafBbbXiIu58LLl+G/PbNNGQMX6/3PsSFQuhWW7ezVMwZ
XHc9nsNFffeMf2m7Mo7KN372OMeFvnRPpsx5ZVCn+3ep5HNh8JHm9WKDMpgN
+plFV7goPDu5xHWAjPCQax3VN7nYUsOT9hpVQvuloo2Tz7nI9HN0K+hSwKa0
+oknDVw09Uuc/nhWAeM7fyQdesFFt2VwtKurAqQd9YrkWrmY1/apGSD0zLn3
6pBhFxcPSp7szcyWw23Vq5GB41wss2nUuMmTBgTrhHX/cKGomZSRnyuFl4Pf
zv6cIs6PKVlWOS6J/nKd8qg5LibzM94fOC+Bk0bucY2CgJEg+9mKLlGs0eir
MxYG0jK+bTDQI/o/xV2y6SLA8aLCZ1I7RFA8k3FxjTjgYTZ7r2VWCDtH6APl
EoDBzQnyJa4QbPpuW6hJAbsfXHgZHC+I+TbHAwlEWAP+py3knxL9YGPrsy8y
wOR8fWDBDAlsXW9ZnhywZX+48pQtCTcO9vidkwf2Oqgx1juRoNUbfO2vAsA6
yRpfEklCFmfot6cS8EE9+JnZVRIks3c63iYDtmpJGZQPJCT8njouTQEKnlMC
+SQEEFYqpFdHHLsqy3C8ZZsA0XYe3c1QBZa9rn9wP18A7iHyVXELgJnQnOgL
rQLgaKj72GgAASvWzW2zFoR0hs3Ra9rAjqfnfkjNCSJxuKJdSBfoux5z7rep
ECaXOWtv0APy7rWu6FovhF4BtwqaIRFfz+GSEsIv3o4M/5VmBmx72bh0+TFh
eHmf99hmBwi5x00lq4qi8Z7WxUYOsf9FkTHbXUTBlS/+qeMATPslCqyJF4Ve
0/3DPQC0junx6XwRxTTn9YPVi4A246KmZ8ViOK8huMDSFdhMf3Vmji2Br99D
v05uAlziDtIjvKWR89q0fsdmYH37T4vTJ6Th8uj39cFQ4E3fQdsHtdIoO54Q
0bMFyHFvMuSzkEGKVfbM851E/siyzYuFZGF0sF4uMxZwWhtj2tYli51qug7M
TCBJxP3Ez+Py0BH9qVF6lsivzOUHc9fk8XH0toBeNjGeNNouUyuPhbUODSp5
AE3/yaT5jDzIW7w8BAqI/FptLo4MUcDDh0lhrf8BYleTL05zFcHn+SUzohbw
UrebnvylBKpSNPP1c6Bw4b8+ljgZFu8UWs3rgWH+trK9DDKCPJ2kxhuBW2t+
q056klHvWXAw8hXQ5SXxdqKcjBNegRFRHwnedSZo8JAyishTUh87if328d3V
J95vZduJYrtu4Kbkva8h95Ux5vX022wv4Pby4Le+fmV4rVHzj/sGOAgMrOhw
oUBtbefSQ6OApGbnp6cUKliU3d+/jAEqunpvZsypWN0ukeQ8AaT8SjjLWk5F
4lq7SuFJIMjh2/HSGCq+rc2xTp0FSG+lVXM+UzFPsXjb/4+YfxNp/9sZKigf
GnYsmwd6ruufk1aiYZn33xIJEg962y5ZJy6modR7LeO4CA8n7EIObiqhoY76
q3JYlIfNUc3j52tp6P2QvG6VOA9Z/mkL3ncTeupzP1tWigdz2zvnFsmpwJC2
irVDmodfylW/YgxUsLDj29vXMjxY9hf9vuukAv+c2J0Wcjws/ap4Y5DQ0z0+
ZNlT8jxEZF5Vpu9RwQla6X/jCjyMixZvl1qpgqIO5+UeSjwsfis8FKqqgg6f
yMNKFB7kZJM3HXlIg73v29mzC3jwed9php9U6Mg35Gmq8zCxpYVz+TYV0g1P
OMUaPIiPun133Uv4Q+ur0RUMHqp++69NmKMgVj5q9os+D6aVn/tHBSiobFCf
NbfmoXwvZbNkvxKK4hXzHrF4qOv6aff7ohJOssQ4zrY8vNKOCOf3UULglbED
azk8vA6w5O6vUwR/Qu1MrCMPk+p1x3MIvXW0CZ9pcuHB2EOqTVtcDgYjAbme
q3no/bppePyOLOQLPex6XHkQuaU8VOYni88KDgfGPHj4eDQrYIGXDA6OyM5Q
fHnoK4srd42UxJZCodwCPx722L2pPnhfAh7+02yjdTw49PB/CZ0Uh1ZTXxR3
PQ8nGV1zVhFiqCksmw4O4SH21IVWfmdhlPgX54xs5mGTyzcfsd1COK2Yz94f
xkNj2MvXqfmCiG463UHaQuRnVdfGA40CCE5MjTq6lYd8khizbZQEF9tYGnk7
D3f5bz3Z40iC9a+d5RciiHj6dml1RZGgdjXER38nD+GlialOd0gQXuc3fXsX
D38uXv55bZCEYUXXHE4kD9+mpFfLagmgrcmZ/XwPD9GNeTf2+Amg0NY06sN+
HuStujc6NRP97i8GbeMBHjZkyJdfExLEnquU8qFoHpYp/JOSdSD84Topnz2x
PIiquAXs2SOIxUqk6fk4HkaEO/7rLBXE/wCDvVLC
          "]]}, Annotation[#, "Charting`Private`Tag$224028#2"]& ], 
       TagBox[{
         Directive[
          Opacity[1.], 
          AbsoluteThickness[1.6], 
          GrayLevel[0], 
          Thickness[Large]], 
         LineBox[CompressedData["
1:eJxTTMoPSmViYGCQBmIQfUpv2tNV35fbMS14+oL9iq7DsvpnTe9/X7WH8X0v
ZjO/+/0Uzt9ZKeEw/8U3OL9afDpbPwujA4x/cMURt3sVbHD+ZUv11rZkHji/
dl0ha+8XATj/u32We/MnYTj/qI5JWeMjMTh/7qNVHl/nS8L50RI2s6bOkIHz
VcSr+lfHycP5C3Yc2ZHCrQjnL1wa+ZKzVQnOV/9+5HXmU2WE+o69ugnJqnD+
4eNyaVG31OD8nOywAn4LDTjf6q6F6NavCD6Hv/SuqM2acL6AIpPjHW4tOF/i
84vjsSkIvkVC+IOnmQh+5NmjP3LzEfwqKxPBbyUIvrX4pP0rKxF8ACf+xP8=

          "]], 
         LineBox[{{15.247476537069197`, 14.914122846632385`}, {
          15.251765550850722`, 14.914122846632385`}, {15.262488085304543`, 
          14.914122846632385`}, {15.273210619758364`, 14.914122846632385`}, {
          15.283933154212185`, 14.914122846632385`}, {15.32682329202747, 
          14.914122846632385`}, {15.369713429842754`, 14.914122846632385`}, {
          15.541273981103894`, 14.914122846632385`}, {15.712834532365033`, 
          14.914122846632385`}, {15.805838174016808`, 14.914122846632385`}, {
          15.898841815668582`, 14.914122846632385`}, {15.900004361189238`, 
          14.914122846632385`}}], 
         LineBox[{{17.91049069332999, 14.914122846632385`}, {
          17.91337670305322, 14.914122846632385`}, {17.924920741946217`, 
          14.914122846632385`}, {17.971096897518194`, 14.914122846632385`}, {
          18.017273053090175`, 14.914122846632385`}, {18.109625364234134`, 
          14.914122846632385`}, {18.201977675378096`, 14.914122846632385`}, {
          18.38668229766602, 14.914122846632385`}, {18.57138691995394, 
          14.914122846632385`}, {18.577850631455625`, 14.914122846632385`}}], 
         LineBox[{{20.58810767100416, 14.914122846632385`}, {
          20.592692720035952`, 14.914122846632385`}, {20.60415534261547, 
          14.914122846632385`}, {20.627080587774508`, 14.914122846632385`}, {
          20.650005832933545`, 14.914122846632385`}, {20.69585632325162, 
          14.914122846632385`}, {20.74170681356969, 14.914122846632385`}, {
          20.912769792598677`, 14.914122846632385`}, {21.083832771627666`, 
          14.914122846632385`}, {21.16936426114216, 14.914122846632385`}, {
          21.254895750656654`, 14.914122846632385`}, {21.265587186845966`, 
          14.914122846632385`}, {21.269863761321673`, 14.914122846632385`}}], 
         LineBox[{{23.27977627437909, 14.914122846632385`}, {
          23.285081284317023`, 14.914122846632385`}, {23.327521363820363`, 
          14.914122846632385`}, {23.369961443323703`, 14.914122846632385`}, {
          23.454841602330383`, 14.914122846632385`}, {23.539721761337063`, 
          14.914122846632385`}, {23.723928811392835`, 14.914122846632385`}, {
          23.908135861448606`, 14.914122846632385`}, {23.931161742705577`, 
          14.914122846632385`}, {23.954187623962547`, 14.914122846632385`}, {
          23.96570056459103, 14.914122846632385`}, {23.97433527006239, 
          14.914122846632385`}}], 
         LineBox[{{25.984380693827823`, 14.914122846632385`}, {
          25.99199213584832, 14.914122846632385`}, {26.002865624449043`, 
          14.914122846632385`}, {26.013739113049766`, 14.914122846632385`}, {
          26.03548609025121, 14.914122846632385`}, {26.05723306745266, 
          14.914122846632385`}, {26.231208885064234`, 14.914122846632385`}, {
          26.405184702675804`, 14.914122846632385`}, {26.490467406074224`, 
          14.914122846632385`}, {26.575750109472644`, 14.914122846632385`}, {
          26.618391461171854`, 14.914122846632385`}, {26.661032812871063`, 
          14.914122846632385`}, {26.671693150795868`, 14.914122846632385`}, {
          26.68235348872067, 14.914122846632385`}, {26.688749691475536`, 
          14.914122846632385`}}], 
         LineBox[{{28.69887515407034, 14.914122846632385`}, {
          28.70530740024228, 14.914122846632385`}, {28.798867344561458`, 
          14.914122846632385`}, {28.892427288880633`, 14.914122846632385`}, {
          29.07954717751899, 14.914122846632385`}, {29.266667066157343`, 
          14.914122846632385`}, {29.31259443561325, 14.914122846632385`}, {
          29.358521805069152`, 14.914122846632385`}, {29.381485489797107`, 
          14.914122846632385`}, {29.40444917452506, 14.914122846632385`}, {
          29.410190095707037`, 14.914122846632385`}}], 
         LineBox[{{31.420384330046538`, 14.914122846632385`}, {
          31.430255870263995`, 14.914122846632385`}, {31.777212361022833`, 
          14.914122846632385`}, {32.124168851781675`, 14.914122846632385`}, {
          32.134798091441965`, 14.914122846632385`}, {32.13639247739099, 
          14.914122846632385`}}], 
         LineBox[{{34.14618909914438, 14.914122846632385`}, {
          34.15587397576484, 14.914122846632385`}, {34.16663494978758, 
          14.914122846632385`}, {34.177395923810316`, 14.914122846632385`}, {
          34.18815689783305, 14.914122846632385`}, {34.20967884587853, 
          14.914122846632385`}, {34.231200793923996`, 14.914122846632385`}, {
          34.42340041687157, 14.914122846632385`}, {34.61560003981914, 
          14.914122846632385`}, {34.71169985129293, 14.914122846632385`}, {
          34.80779966276671, 14.914122846632385`}, {34.831824615635156`, 
          14.914122846632385`}, {34.85584956850361, 14.914122846632385`}, {
          34.86545954965099, 14.914122846632385`}}]}, 
        Annotation[#, "Charting`Private`Tag$224028#3"]& ]}}, {}}, {
    DisplayFunction -> Identity, 
     Method -> {
      "DefaultBoundaryStyle" -> Automatic, 
       "DefaultGraphicsInteraction" -> {
        "Version" -> 1.2, "TrackMousePosition" -> {True, False}, 
         "Effects" -> {
          "Highlight" -> {"ratio" -> 2}, "HighlightPoint" -> {"ratio" -> 2}, 
           "Droplines" -> {
            "freeformCursorMode" -> True, 
             "placement" -> {"x" -> "All", "y" -> "None"}}}}, 
       "DefaultMeshStyle" -> AbsolutePointSize[6], "ScalingFunctions" -> 
       None}, DisplayFunction -> Identity, DisplayFunction -> Identity, 
     Ticks -> {Automatic, 
       Charting`ScaledTicks[
       "Log", {Log, Exp}, "Nice", WorkingPrecision -> MachinePrecision, 
        RotateLabel -> 0]}, AxesOrigin -> {0, 0.}, FrameTicks -> {{
        Charting`ScaledTicks[
        "Log", {Log, Exp}, "Nice", WorkingPrecision -> MachinePrecision, 
         RotateLabel -> 0], 
        Charting`ScaledFrameTicks[{Log, Exp}]}, {Automatic, Automatic}}, 
     GridLines -> {None, None}, DisplayFunction -> Identity, 
     PlotRangePadding -> {{
        Scaled[0.02], 
        Scaled[0.02]}, {0, 0}}, PlotRangeClipping -> True, ImagePadding -> 
     All, DisplayFunction -> Identity, 
     Method -> {
      "DefaultBoundaryStyle" -> Automatic, 
       "DefaultGraphicsInteraction" -> {
        "Version" -> 1.2, "TrackMousePosition" -> {True, False}, 
         "Effects" -> {
          "Highlight" -> {"ratio" -> 2}, "HighlightPoint" -> {"ratio" -> 2}, 
           "Droplines" -> {
            "freeformCursorMode" -> True, 
             "placement" -> {"x" -> "All", "y" -> "None"}}}}, 
       "DefaultMeshStyle" -> AbsolutePointSize[6], "ScalingFunctions" -> None,
        "ClippingRange" -> {{{7.142857142857143*^-7, 
        34.99999928571429}, {-1.4143811990457036`, 14.914122846632385`}}, {{
        7.142857142857143*^-7, 34.99999928571429}, {0., 
        14.914122846632385`}}}}, DisplayFunction -> Identity, AspectRatio -> 
     NCache[GoldenRatio^(-1), 0.6180339887498948], Axes -> {True, True}, 
     AxesLabel -> {None, None}, AxesOrigin -> {0, 0}, 
     CoordinatesToolOptions -> {"DisplayFunction" -> ({
         Part[#, 1], 
         Exp[
          Part[#, 2]]}& ), "CopiedValueFunction" -> ({
         Part[#, 1], 
         Exp[
          Part[#, 2]]}& )}, DisplayFunction :> Identity, Epilog -> {
       InsetBox[
        FormBox[
         StyleBox["\"non-discriminator\"", 24, 
          RGBColor[1, 0, 0], FontFamily -> $CellContext`Arial, StripOnInput -> 
          False], TraditionalForm], {11.4, 14.}], 
       InsetBox[
        FormBox[
         StyleBox["\"discriminator\"", 24, 
          RGBColor[0, 0, 1], FontFamily -> $CellContext`Arial, StripOnInput -> 
          False], TraditionalForm], {27.1, 7.8}]}, 
     Frame -> {{True, True}, {True, True}}, FrameLabel -> {{
        FormBox[
         StyleBox["\"Density\"", 16, StripOnInput -> False], TraditionalForm],
         None}, {
        FormBox[
         StyleBox["\"Time\"", 16, StripOnInput -> False], TraditionalForm], 
        None}}, FrameTicks -> {{Automatic, Automatic}, {
       Automatic, Automatic}}, GridLines -> {None, None}, GridLinesStyle -> 
     Directive[
       GrayLevel[0.5, 0.4]], 
     Method -> {
      "DefaultBoundaryStyle" -> Automatic, 
       "DefaultGraphicsInteraction" -> {
        "Version" -> 1.2, "TrackMousePosition" -> {True, False}, 
         "Effects" -> {
          "Highlight" -> {"ratio" -> 2}, "HighlightPoint" -> {"ratio" -> 2}, 
           "Droplines" -> {
            "freeformCursorMode" -> True, 
             "placement" -> {"x" -> "All", "y" -> "None"}}}}, 
       "DefaultMeshStyle" -> AbsolutePointSize[6], "ScalingFunctions" -> 
       None}, 
     PlotRange -> {{0., 34.99999928571429}, {0., 15.068273526459642`}}, 
     PlotRangeClipping -> True, PlotRangePadding -> {{
        Scaled[0.02], 
        Scaled[0.02]}, {Automatic, Automatic}}, 
     Ticks -> {Automatic, Automatic}}], 
   FormBox[
    FormBox[
     TemplateBox[{"\"F\"", "\"F*\"", "\"S\""}, "LineLegend", 
      DisplayFunction -> (FormBox[
        StyleBox[
         StyleBox[
          PaneBox[
           TagBox[
            GridBox[{{
               TagBox[
                GridBox[{{
                   GraphicsBox[{{
                    Directive[
                    EdgeForm[
                    Directive[
                    Opacity[0.3], 
                    GrayLevel[0]]], 
                    PointSize[0.5], 
                    Opacity[1.], 
                    AbsoluteThickness[1.6], 
                    RGBColor[1, 0, 0]], {
                    LineBox[{{0, 10}, {40, 10}}]}}, {
                    Directive[
                    EdgeForm[
                    Directive[
                    Opacity[0.3], 
                    GrayLevel[0]]], 
                    PointSize[0.5], 
                    Opacity[1.], 
                    AbsoluteThickness[1.6], 
                    RGBColor[1, 0, 0]], {}}}, AspectRatio -> Full, 
                    ImageSize -> {40, 10}, PlotRangePadding -> None, 
                    ImagePadding -> Automatic, 
                    BaselinePosition -> (Scaled[0.1] -> Baseline)], #}, {
                   GraphicsBox[{{
                    Directive[
                    EdgeForm[
                    Directive[
                    Opacity[0.3], 
                    GrayLevel[0]]], 
                    PointSize[0.5], 
                    Opacity[1.], 
                    AbsoluteThickness[1.6], 
                    RGBColor[0, 0, 1], 
                    Dashing[{Small, Small}]], {
                    LineBox[{{0, 10}, {40, 10}}]}}, {
                    Directive[
                    EdgeForm[
                    Directive[
                    Opacity[0.3], 
                    GrayLevel[0]]], 
                    PointSize[0.5], 
                    Opacity[1.], 
                    AbsoluteThickness[1.6], 
                    RGBColor[0, 0, 1], 
                    Dashing[{Small, Small}]], {}}}, AspectRatio -> Full, 
                    ImageSize -> {40, 10}, PlotRangePadding -> None, 
                    ImagePadding -> Automatic, 
                    BaselinePosition -> (Scaled[0.1] -> Baseline)], #2}, {
                   GraphicsBox[{{
                    Directive[
                    EdgeForm[
                    Directive[
                    Opacity[0.3], 
                    GrayLevel[0]]], 
                    PointSize[0.5], 
                    Opacity[1.], 
                    AbsoluteThickness[1.6], 
                    GrayLevel[0], 
                    Thickness[Large]], {
                    LineBox[{{0, 10}, {40, 10}}]}}, {
                    Directive[
                    EdgeForm[
                    Directive[
                    Opacity[0.3], 
                    GrayLevel[0]]], 
                    PointSize[0.5], 
                    Opacity[1.], 
                    AbsoluteThickness[1.6], 
                    GrayLevel[0], 
                    Thickness[Large]], {}}}, AspectRatio -> Full, 
                    ImageSize -> {40, 10}, PlotRangePadding -> None, 
                    ImagePadding -> Automatic, 
                    BaselinePosition -> (Scaled[0.1] -> Baseline)], #3}}, 
                 GridBoxAlignment -> {
                  "Columns" -> {Center, Left}, "Rows" -> {{Baseline}}}, 
                 AutoDelete -> False, 
                 GridBoxDividers -> {
                  "Columns" -> {{False}}, "Rows" -> {{False}}}, 
                 GridBoxItemSize -> {"Columns" -> {{All}}, "Rows" -> {{All}}},
                  GridBoxSpacings -> {
                  "Columns" -> {{0.5}}, "Rows" -> {{0.8}}}], "Grid"]}}, 
             GridBoxAlignment -> {"Columns" -> {{Left}}, "Rows" -> {{Top}}}, 
             AutoDelete -> False, 
             GridBoxItemSize -> {
              "Columns" -> {{Automatic}}, "Rows" -> {{Automatic}}}, 
             GridBoxSpacings -> {"Columns" -> {{1}}, "Rows" -> {{0}}}], 
            "Grid"], Alignment -> Left, AppearanceElements -> None, 
           ImageMargins -> {{5, 5}, {5, 5}}, ImageSizeAction -> 
           "ResizeToFit"], LineIndent -> 0, StripOnInput -> False], {
         FontFamily -> "Arial"}, Background -> Automatic, StripOnInput -> 
         False], TraditionalForm]& ), 
      InterpretationFunction :> (RowBox[{"LineLegend", "[", 
         RowBox[{
           RowBox[{"{", 
             RowBox[{
               RowBox[{"Directive", "[", 
                 RowBox[{
                   RowBox[{"Opacity", "[", "1.`", "]"}], ",", 
                   RowBox[{"AbsoluteThickness", "[", "1.6`", "]"}], ",", 
                   
                   TemplateBox[<|"color" -> RGBColor[1, 0, 0]|>, 
                    "RGBColorSwatchTemplate"]}], "]"}], ",", 
               RowBox[{"Directive", "[", 
                 RowBox[{
                   RowBox[{"Opacity", "[", "1.`", "]"}], ",", 
                   RowBox[{"AbsoluteThickness", "[", "1.6`", "]"}], ",", 
                   
                   TemplateBox[<|"color" -> RGBColor[0, 0, 1]|>, 
                    "RGBColorSwatchTemplate"], ",", 
                   RowBox[{"Dashing", "[", 
                    RowBox[{"{", 
                    RowBox[{"Small", ",", "Small"}], "}"}], "]"}]}], "]"}], 
               ",", 
               RowBox[{"Directive", "[", 
                 RowBox[{
                   RowBox[{"Opacity", "[", "1.`", "]"}], ",", 
                   RowBox[{"AbsoluteThickness", "[", "1.6`", "]"}], ",", 
                   
                   TemplateBox[<|"color" -> GrayLevel[0]|>, 
                    "GrayLevelColorSwatchTemplate"], ",", 
                   RowBox[{"Thickness", "[", "Large", "]"}]}], "]"}]}], "}"}],
            ",", 
           RowBox[{"{", 
             RowBox[{#, ",", #2, ",", #3}], "}"}], ",", 
           RowBox[{"LegendMarkers", "\[Rule]", "None"}], ",", 
           RowBox[{"LabelStyle", "\[Rule]", 
             RowBox[{"{", "}"}]}], ",", 
           RowBox[{"LegendLayout", "\[Rule]", "\"Column\""}]}], "]"}]& ), 
      Editable -> True], TraditionalForm], TraditionalForm]},
  "Legended",
  DisplayFunction->(GridBox[{{
      TagBox[
       ItemBox[
        PaneBox[
         TagBox[#, "SkipImageSizeLevel"], Alignment -> {Center, Baseline}, 
         BaselinePosition -> Baseline], DefaultBaseStyle -> "Labeled"], 
       "SkipImageSizeLevel"], 
      ItemBox[#2, DefaultBaseStyle -> "LabeledLabel"]}}, 
    GridBoxAlignment -> {"Columns" -> {{Center}}, "Rows" -> {{Center}}}, 
    AutoDelete -> False, GridBoxItemSize -> Automatic, 
    BaselinePosition -> {1, 1}]& ),
  Editable->True,
  InterpretationFunction->(RowBox[{"Legended", "[", 
     RowBox[{#, ",", 
       RowBox[{"Placed", "[", 
         RowBox[{#2, ",", "After"}], "]"}]}], "]"}]& )]], "Output",
 CellChangeTimes->{
  3.84615905327591*^9, {3.846159096648397*^9, 3.846159111592443*^9}, {
   3.856097821705553*^9, 3.856097834040637*^9}},
 CellLabel->
  "Out[2387]=",ExpressionUUID->"3a54b4c8-990a-4313-bb39-eb2ef6f01108"],

Cell[BoxData[
 TemplateBox[{
   GraphicsBox[{{{{}, {}, 
       TagBox[{
         Directive[
          Opacity[1.], 
          AbsoluteThickness[1.6], 
          RGBColor[0, 1, 0]], 
         LineBox[CompressedData["
1:eJxN1mk4lP/7PnCthCR79n3NNobJMK6rTbQgUpQia6qPShFpkaWQClEI2SPF
WCIiQiJKIcpWxtJYJmuIlp//1xz5P5rjdZzv93Wf1z1Pbin7U+ZOy1lYWF4v
Y2H5f7/T3XXVsjdSDVp8lE02J/hBS4KQ9+ZPfnCd/8DHyHQ/QP5Ge6FPEWBN
enx2JNsPPM0eta34lAx3nw6zZJT7wfrvghE/2/Lgl/DFWLMeP/hSanJqqq0S
YvNJ3a5y/mAoO9Q13tYEOX5x395S/eFnGylqrI0GbgUoPNwSAFVbH6Z+SJ4E
GpWaRw6/DqJfigfsN/6GP+mWdpmXQoDvpO0j1q0r8F54S93bqpsQoWn43MSS
De0/Wv34ygiDz9EaFePca1Emis43IHsHbqReaVy+YT0+VkveMDkRBYKRvcF3
4nlR1Mh2m6x2DAipPA2YTedF0vecMactMSBcee3KYSov9obQrKimMSA+puSh
UMWL+bHbfWyPx4Dc7tN2z+m8uP/F8U6FxBjQWvlbp1eLD0Mm94y6rI0F03MC
fYQ3fFjbPc3x5XssXN9nbNA0zY93CZ1yUY1xIFzwTnj5MgGM3tQuFPc1DrJ5
981ocgjgcC9M5IzHQWvTEWq4hAAabL5y6w9vPMjuPSe910gAh5560zdZx0Pl
nger38cI4O/o7lVqA/Hw2/DHu7f6gnhyymf6EvsDOKubZFvnJ4RbB1de4axI
hJ2JXFO7QoVwPZ8LR1FdIkizXgx6FyWE/5UkjR1rToT3LftzmzOEcP7Sjj7a
QCKoneZc0f1OCGt+9xtqcCUBPf18+oTwBtQRWNFBOpIENnwmDJH8DTh8VdyF
uDIZto3OXXDrFUb2gwZl7a4p4G0UqfxyRBgNhk+sc/RIgewk1XbeaWHcgJrp
074pILTPTreYTQS/TKTUk6JTYOTZq5kVaiLokMMlpvI6Be74hZ2L8RLBzE4e
6S/yqUDjl3erXiuKMgFgUM9IBcFT5WKCgqL4n4Xd8Yi5VNhda/XWVVIUN7B7
GjqypkHhhRsb12mJoty2R6AolQYhX8aGrK1EsfJrdBjBMg0Imc9dRpNF0VDr
mrBNeRpc1d97VHiTGHKscwo5GpcORkcSJkhbxPBL6mfKu6x04PId9rfcLYZZ
MfM3jJ+nQ1xVYHqYnRgeTjLZcbI9HZ7tLBleHSyGCpr2Do4bHsKYlYzn5Gcx
VNxTk6MR+xCOePwIafARR+uQANt3DzNA7t4W0aFAcbQqpiboFGcs7H/7CWuY
OE68vKNEfZMBF34pvd+SKo5nNR4FtjEyIMr/CH9xgzjOqG9fO0fMhIbw1w/S
xCQw/MAgIbUmE8jZMQWXyyWQ4yB3quHsI9jW9u7391oJ/LaJdKyIPQtMWFbu
sG2SwKbD6YpksSxwMHf7DP0SuLJk7wrPLVlg6CN1xXeVJHJzXKfV3cyC0xLT
KZtVJJHd8HHQrMJjqHZ5wKjylMQhdnGK2oknYPxLl+eijyQWdG95st73CbwL
a9Eh+kriAYbLNfaoJ/C5eI1varAkTu95OK5f/gS+c5zjCYyTxFGJLLEMvmwQ
ohqRDCslsR5Ub+ZXZcPJ2XHf2rVSSCoXP/FqAxXIZ5wFBnikcKKyVTVbngps
Q+1ZK4SksH0FgyNdiwppHVWtBtJS2LGP5VLVHip0v4ja+FRHChV/vBko8qOC
aaDupyRbKfQU8T8QP0oFAs9VdZ/chfkV8xMbWnOB5caP6uhCKawULk3c0J8L
71YcP1j4XAq3b42jqUzlwokf5oHjr6QwpXpjchBPHqR+ku1waZdC2im7JHmz
PBB4UHtt3wpp9LRSTV7fmAc/Vbi7VS2l8Wxa1mRsZz5Mxwtf1ToojfydeeZd
jHyYWicnq2srjbbPPBjaf/Ph+6Tu8W2u0qjgIH5OWboAaM8dpg9ekkabyHfi
cq4F8GZXEVdQmjSGuu90DpgvgNgTR4D2Qxopfk0yG7QK4V7XMdq3OWl0l9gU
dm5HIUSang1k/JXGmpCpp8OHCuGWVlD97BoZPHkA51UDC8FvPvfAOnEZHK86
zcH2uRBO3Fh1Wt9QBkXDGyvgWhHoZz1OvHtXBjfvF+3ZPPsMOiSzHmy/L4Nc
h49R2rmK4cLdzISpBzL4MlWzLUyuGIqupseZZ8rg60qlcGuLYiBYJUZzlcrg
StevjUeoxaC0KjLsWo8MmnpcSXY5XQICtj6+nhtlsa5wLPvPmlJ42uJ9RU5T
FnealVXXyZbCvp1el1u0ZZHvMsfWEiiFCG2PiwSQxcf5XZ6cnqWwlvOU1/e9
sth+5H7Zxb5SWFlsf9r5vCxupne51dSWwTjPTrv9lQv2j23oppbDp5PS74+/
lsXDuV9/324uh4qaObjSIItYs/rY+elyCLuQJZHRKosmBveJHuIVoEHj/PJz
SBZ/1bt2aTtXgFtu4+F4XjkkC3l3Cs1XwJCp5aE+Rzl8YO819VqvEpoyVetn
XeVQ/dtoR59ZJZSsWK239pQc/jHbqSvjXAnBRYXCOt5y6N4Sr7gqvBIUJYTa
r9+Uw767HikO9Epw+d5upVIohxaZQ1bF8VXQF2q3351VHp0a72uTZF+B29BG
aQ1OeVQlBRM09V/BzI6fDAa3PF5Sjprbs+8VsK+ICHQVlsdh44YbYwGvQMO7
qsBOVR4bd6jOdX17BZec5HlNLeRxb7S+rk9BDQgYjDSqPJDHM89VOp661kLi
/Wf3B1Pk8Yb5CqrptVpQ+hng8jBDHv97bXCbO6UW9AvE/krnyeOylQltrF21
4KBsqib8Sh77+001G83rgCqQF8o2LI/unY5jzdvfgPHoeeN+HQW0iM+dlNvZ
AKKa4tfY9BUwQnPPtrtuDfDdvbpSZbMCzvWc9Ne50wCR09z67rsU0Drmae3q
rgbo/p2p9tdWAceXr1w94P4W3Dk7eTcEK+DaDrtP0Q/fQawSdu/uUED3qdur
VGLfw4gD29mCK4q4j8VkZaZrM3xP2FZWHqCIgW/Xta+52gyjn31Z64MV0ae6
R/9SdDNMmP6833NHEVffUf4Z+7oZZvSGqrkyFLGemLUlR74FlvM1CLi+V0Q2
f+4novQW2FB9u0RMSgkDfKt+855vBeG/9SuV5JWQ3zYm2S+sFUTJbKZEFSWU
3ZZm+zezFcSpvr07tZWwa348RLqrFWTjznB6GSvhh7M7rnNsawONcxZHms4o
oUbr+m5Dvk8L3z+Cy69XKmFnY2K9ZdlnGLTfkaH3Wgn76h/PuLV+htCk8yZj
9UrIskZGPWz0MzSLf4q1/qiE/kopB4ak2sFuQ4zWRroSJm+eFZy71g7eXCJO
H9YqY7BqbeRx8w4Q3bOL4xqPMkKead2PEx1QccMnlyyojP95Gc5dC+yA1Ws6
f6dIKuPZ/A8sz591QMSK+LueWsr4EE/WO0l0wuNZ8VoRa2Uk7QlkzWR0ginJ
1O39YWV0EYxWDGTtggmPK3yB9sp4/u082UmqC+4W5JTouijj8rTLosZ6XaA7
+cXu+wllfBJf8UjDsgs6NblZU04v+GholcipLvA9jU8OeCjjxJf5bezBXSCT
c9qC84IydtblB+9P6oIaRuLPisvK2M20Of1oxJ1wZexn+gtNWsU5VRm/Mj3b
lmrD8UYZe5nmeSt/izqqjG+Zvqd84tRkhAoKvFm0aFCOmY7ORpxhut36HDX1
3UYsYjpaRZeb10UV/3uxaEcFnw31uaqo275oTZkyaf9fC/mKgv9ZSOqIwhcp
NXRhX/Qf8b8qejvUkE9/0ePxpmqD1moYcn/xfp9oosa9k2qYY7qYJ+kTc7ec
UcMyi8X8iE2t5ncPNSzqz/ufhS/a5MVcUMO43Yt52/0xwvYramgUZjROTe2C
yOcB+WP+aih+mH7Q/kUXmHUIEeOC1NBWrMtL8FMXvBHerD0ZrobaBlf1Qjm6
4b14jvzKe2r4oiKV1UehG1qlxYT449TQIzPS+b+t3dCj/HNOJ10Nn/TJgI1P
N8yScysulKjhBOv7IpvhbpA/JLV7ea8anveSkS+r/wJ+95c5rCeq4+de3V8W
NV8h6MGpfdK66viobsszy5avcCula7uWgTrOzDThftpXiMkqVrQ0UsePZvUO
Fn++AvX5me/RNuo4eLTqPz2dHuju6PGWDFTHG85xxjlpPdD3xfSEZog6jvza
5XUnvweGeststtxWR2Pv3fweL3vgx3AMOMaoY9jEciONrh6YG2XV9EhQx4m+
3TlrhnuAZcpD+lqKOu7bYqj7dbYHOH/tXZXxRB0/lA9TAvhowMNSMf0sTx3v
PzeO2ytNA6GVavS6InW8KZVYIaJBA3G2uM/tpeoYv4sWSaPQQIaTvX74pTr+
adq8Pn0XDRS5vUp/1ahjQGwHn7M1DdT4Bp6sbVDHS9nLQqVdaEAU2vdA/IM6
epo4RCW70oAsWhmm3qqOXkzfDbqaUKqjgeeZ5lqRfO6onwYaMS1QaWd1uEUD
OZgWvyqhby2viZfMF83XTPn50VMT/+5c9Bo5m0Lz15roK7Xo0Olvq56+18QT
7sz5tWctBds1cT3XohupupdquzWxdN2iw2L+pnr3LsyrXfTYTdqmpn5NbC9b
9F6/Vw3K9IXcftF5nhl2/kOaqLibESXmvvA+T9yY6hjRREr4FeHayzRwt3UL
Io5qYtHosjenbtCg2WKv6M1xTZzX5Qrni6ZBpL7gNoNpTfw8dUbSMpcGglwp
dxL/aqLhcSRSe2kgmltCcOIh4K6nXze/2NELF9Pia8r4CNg0KctQ29cLXTG+
BwUECbhWKjzhvl0vJPgZ+r0WIeBse23UMe9ekNzX9EFJjoDRvmLRjY96QW5m
8PR3EgGHqsu4qjn7QI2yIef8YQKuvupd3dPQB/kyrvPL7QjoudbBouBzH2xi
L95xy56APft4+X0H+mBLm9XXVBcCHjf0GVnO0g/7z0SvbzpDwIRt5gcKCP3Q
cYB++PA5AtIO/Gw2gX6wM9j0iO5JwD3hFWy0Xf1wnOPTlr8+BPTu8rwy4dgP
V9IEz228RkBRNsNlJXf7YWWoS0VREAFTY41mhFL6IcS9iHPrDQI2yFE3n87p
h3XWrNbvbhJQ6W5qW/nzfoiEA2nWYQTkI3Jlstb2wwb5h+N9EQv711Y/3tHS
DwmcM5TTUQSE3Axvt8/9IDNpGDJ/b8kZn++2XoslIDJderaVtSB1KX+/VkC3
J3vJUp58f6LaCKjMtHs3T9VOFi00Z1pj0JRz524t3Mj06GSopXG0FpKoi74f
ruRVR9PCnSWL3qFeE2usSkS/F4t2TOwlPLUk4hPbRfutX1YveZmIO5sW/eY/
tly9ICK2rF/0+jfr7u2PIKLs08z/WTop3KwrkojZuosmevGyO94jYrXkgzCe
7n4wNI2qGooh4la5dD/5oX6wkhe8dCaOiAZlIuxa0wv/z+9ondkEIvIHGwpu
Wj4AF1uExy4nEVGx6kucNtcAJPqJO4SmE7Er+WLHBvkByLNOFOXNJOKnIy4e
LIQBqNaQbo3JImLcXaLJF8oA0LvljB9SifjAhnEz0HIA1PVU1StLiMjX5VLm
HjAALyb15mfeEXGaVnrr1dcBSGoosrf4QERS6V5Dl+EBCEjTepPdTER2K/07
y6YHwPiASozTJyLq3T0/LsHxDVpKhEnNPUTM1bxAW679DYau/nTPniJidChL
3KHr3+DtQY/2NTNEzPqhMO8f/g2oWuObnX4SMfblsYjU+9/Ao5/OLfqHiPnc
vgff5XwDFuNP2cGs2lg3djKxqu0bCHAXDTkKa+NM+EsDTXk6/KQTzCtEtfGg
VtJ4uzodOl9mF4tIaOMQ/Uf0RV06JJ1ND2qS0UYjo4FnD3fTYWNb1MLHrDa6
H64cjXOnwzrq+lv31Rfy04dmVl2kw0TQzR/TmtqotmZrt3MgHYrIgdVPdLQx
IDJqM3c0HWJ5l21co6uNbgW8JVZJdLg4cvGOo5426hFWs8c8osOWhHP2IqiN
jnUJSsvK6CB3fqzOc8uCjbSmFWvowGZ2UrNpmza+bBWKNGqkw5AiPVp1hzYm
hmC5/3s6vF3myBJsrI0JTEfkH2oEE21MYtrKySJh2nzpfG/tFn1Hm6XcbSOh
/YPTUr7/5q62qKIlU747tliv0fnn7bJCe9YmL1nRN8SrkkT6Z7OZ8oiP+iRM
Z9rL7cdj+mYS3mGaU5mb7L6NhDFMJ/Yrv543JOFDpolJ2/cFGpNw8yuPsuE2
OtTa2PVw7Sbh0wJZ8fQeOtgI+bhFm5CQhS/B4sAwHcaao+al9pKQIMSw/jtF
B6Fd9fza+0m4Ve1BgxbbIBzT1dl5yI6EeTaP61XVBuHXlFlbnz0JHT46y0WR
BiGMesLRzYmElu9F1CZxEJ4pJF2+epyEOjPlO+9YDAKbAGf+w3ML/WjLEh28
BiFzokdkKoiEA2J56lsrBsEg+1fGpRskZDsxN8tXNwhNroI6rLdIqMLj4dD1
YRDmvu42E75DwvAOczHz3kHY2VgUgPEknOtI1qlfNQRDWTcZobkkHLy0gfe3
0RBcdsm4IFCw0PeVhovu3iHgkaliTSwk4e/wtHMnrYeAHDsrlf+chFU99i8K
XYcgJMhh/+dXJJz+POvWGTwEyk665XLtJCRudBh1qx2C29Imc/6dJMz8czsj
qnEIpr7Ya9O6SbjL3vFsQesQvDgYmpXQS0JhyxcX2/uGQEYoaeBXPwmdu22e
9QwPQdDHp1KH6CTkJ/5i75kYAnOzL/cEGSQ8IRFOqWUZhqK1U00eowv7X/qj
RGUdBtF6Nq6WcRKKem7BMK5huBokZkyYImGjVVHUMf5hGNhOCAibJmGEZ424
rugw7Fqxo/z7LAmPm12YWiYzDNSKQ3O750kY7MTPmSw7DHyXT2tn/V6yt17g
6TUsmzCU6UR5FeN5nk14g+na9R+kGHKbMIxpAbpo8/tdm/A6004vjgUUnNmE
IUz/KvQvrYrd9G9+RE7CVFPV0vzyxBbHcX7df+fbZY9nhznr/sunMv7OqBfp
/nuen5A2+XedLgYyzR10/OKbTl2MYroNAsU0B3TxJtMJMw9e3Btdsp+F6rpd
U7r/9nHKKbH9M6uL15jef3gZm9W87r99jDiMqLm/dXHVn90nI5SGgVx8y4qD
hYwGTWq5ZI1h2OjykcVpORkV17Xe69AZBnF+0cwXK8k46ygj7UFZ6Fdlv1eI
lYzlEkPmrNuGYVJ8LKmeg4wB7zfl8+8dhpJW9q0EfjKmdaemth9feJ4hBv5V
IKOHnEgla/wwOMhlrYndQ8a8cgPf1b+G4cKrI8flzci4y8gyUnv5CIQ58dTn
mZORYTR9zYZtBErTvEPrD5DRSbdAJoJvBPjkjdb9PkrGpNLoL3EbR6BGvp/P
zpOMmZSoCu1DI9BZE+0x4kXGfoWxx/12IzDhvLvVy4eMks77um46j4DEw/x7
4b5kpDzZpfD6zAh4KfgJV4WQkdXhlFD39RG49Vrbx/QmGaMeDPSb3RyBVJfB
jo7bZPR83KlaGjECHx6axU9FkrFYBHddjB8BZUUJSfkHZDwqfe5ySt4IYG2T
b17SQt9CW3p70QjsP3atxyCVjO+CX63iKBuBk2zkLfXpZGzga+jSqhwB/wxG
8oFMMj6+nnje8vUIxBolrejLIiNf+dn2Uw0jQKXvczydTUYJdu+1/h8W9g1i
e/WLSkbHzDDxfR8X9lUslQvOJ6M902yuMt+Sni3l2pkhGSVlC/2YvqVkrTLy
mowOTKPytIZpJxlvMz2ufEcnb4yMyQ8X3eKyg7NFXw+dmPmz1PmeH0F6/+4H
n1sXHt285IPbZFBPXB+dmQ4xuSj+zFD/X58Sq4+/iKf0//Vt6lp28qz/Uj5k
r9aRe08fbZn2TKvm+ZCkj3ZML6cf3DmWpf/veWleKOSVvTTPaI38wF/q0rzh
GI6C6/n6GPCoSaOkdWF/5fGr6wr1MXM8PyKvYwQ0n7ea3numj+Z3raVSvy7s
u6tUTOK5Pqpu7uq51T8CIv9dL1ar0EczAQ1us9GF+3+dtW9U6uPv6k2M5smF
PhGGud+q9VHye9Lo3tmF/oWrMhPr9DHhnd0F/WUMKGEJiOZp1kcxrusiDTwM
OBjpe366Xx9ldgc1fSYyIPq5t/YLDgqypbm1fDjHAE4T61xhLgqyioZ3pngx
wPfrJtXz3BQ8y2mZefoiA46tmpXV4KfgXYuk7Dl/BpBMPfmSxSlocfon430E
A1pp7pOBmhT8Rd/GdSOHATs9zE/RtChYusOdhTOfAS9YCcMGOhR0iO/kDypk
QPrGcdoMmYKpB2UTz5QxwNPzVJPrNgoWqwuu56hnwBCbqUmNIQVLAvP8nd4x
4Mh9tTfSxhQ8kOqo8/wDAwwrGC879lBQqvZoptUnBvCzn8zdc4CCE02BNYf6
GZC69dKFMWsK5jgH7R6jM4Bw6dbWOzYUNLe+p3plhAEVhQ84dWwpSNf2dGQb
Y4DJGPXjp6MUPCyybHXoJAM6lSoTfBwp2Ep6xss+w4DjDs0u4i4UnD+5/bbf
HANm4/o0XrpScL0nnzfrbwZca/3x0+EkBdcyXV5KFh/1XMpnk69suXD1/zvf
GcYhFkBBHqb5BJJbyq8tWSO42nlVKAW5mXY9teZG2F0KrmO6Xe9Oc3rW0rzS
lnTH5o8UFGQ64b+SH3//LvX5P08XReA=
          "]]}, Annotation[#, "Charting`Private`Tag$224637#1"]& ]}}, {}}, {
    DisplayFunction -> Identity, Ticks -> {Automatic, Automatic}, 
     AxesOrigin -> {0, 0}, 
     FrameTicks -> {{Automatic, Automatic}, {Automatic, Automatic}}, 
     GridLines -> {None, None}, DisplayFunction -> Identity, 
     PlotRangePadding -> {{
        Scaled[0.02], 
        Scaled[0.02]}, {0, 0}}, PlotRangeClipping -> True, ImagePadding -> 
     All, DisplayFunction -> Identity, AspectRatio -> 
     NCache[GoldenRatio^(-1), 0.6180339887498948], Axes -> {True, True}, 
     AxesLabel -> {None, None}, AxesOrigin -> {0, 0}, DisplayFunction :> 
     Identity, Frame -> {{True, True}, {True, True}}, FrameLabel -> {{
        FormBox[
         StyleBox["\"Frequency\"", 16, StripOnInput -> False], 
         TraditionalForm], None}, {
        FormBox[
         StyleBox["\"Time\"", 16, StripOnInput -> False], TraditionalForm], 
        None}}, FrameTicks -> {{Automatic, Automatic}, {
       Automatic, Automatic}}, GridLines -> {None, None}, GridLinesStyle -> 
     Directive[
       GrayLevel[0.5, 0.4]], 
     Method -> {
      "DefaultBoundaryStyle" -> Automatic, 
       "DefaultGraphicsInteraction" -> {
        "Version" -> 1.2, "TrackMousePosition" -> {True, False}, 
         "Effects" -> {
          "Highlight" -> {"ratio" -> 2}, "HighlightPoint" -> {"ratio" -> 2}, 
           "Droplines" -> {
            "freeformCursorMode" -> True, 
             "placement" -> {"x" -> "All", "y" -> "None"}}}}, 
       "DefaultMeshStyle" -> AbsolutePointSize[6], "ScalingFunctions" -> None,
        "CoordinatesToolOptions" -> {"DisplayFunction" -> ({
           (Identity[#]& )[
            Part[#, 1]], 
           (Identity[#]& )[
            Part[#, 2]]}& ), "CopiedValueFunction" -> ({
           (Identity[#]& )[
            Part[#, 1]], 
           (Identity[#]& )[
            Part[#, 2]]}& )}}, 
     PlotRange -> {{0., 29.999999387755103`}, {0., 1.}}, PlotRangeClipping -> 
     True, PlotRangePadding -> {{
        Scaled[0.02], 
        Scaled[0.02]}, {Automatic, Automatic}}, 
     Ticks -> {Automatic, Automatic}}], 
   FormBox[
    FormBox[
     TemplateBox[{"\"freq\""}, "LineLegend", DisplayFunction -> (FormBox[
        StyleBox[
         StyleBox[
          PaneBox[
           TagBox[
            GridBox[{{
               TagBox[
                GridBox[{{
                   GraphicsBox[{{
                    Directive[
                    EdgeForm[
                    Directive[
                    Opacity[0.3], 
                    GrayLevel[0]]], 
                    PointSize[0.5], 
                    Opacity[1.], 
                    AbsoluteThickness[1.6], 
                    RGBColor[0, 1, 0]], {
                    LineBox[{{0, 10}, {20, 10}}]}}, {
                    Directive[
                    EdgeForm[
                    Directive[
                    Opacity[0.3], 
                    GrayLevel[0]]], 
                    PointSize[0.5], 
                    Opacity[1.], 
                    AbsoluteThickness[1.6], 
                    RGBColor[0, 1, 0]], {}}}, AspectRatio -> Full, 
                    ImageSize -> {20, 10}, PlotRangePadding -> None, 
                    ImagePadding -> Automatic, 
                    BaselinePosition -> (Scaled[0.1] -> Baseline)], #}}, 
                 GridBoxAlignment -> {
                  "Columns" -> {Center, Left}, "Rows" -> {{Baseline}}}, 
                 AutoDelete -> False, 
                 GridBoxDividers -> {
                  "Columns" -> {{False}}, "Rows" -> {{False}}}, 
                 GridBoxItemSize -> {"Columns" -> {{All}}, "Rows" -> {{All}}},
                  GridBoxSpacings -> {
                  "Columns" -> {{0.5}}, "Rows" -> {{0.8}}}], "Grid"]}}, 
             GridBoxAlignment -> {"Columns" -> {{Left}}, "Rows" -> {{Top}}}, 
             AutoDelete -> False, 
             GridBoxItemSize -> {
              "Columns" -> {{Automatic}}, "Rows" -> {{Automatic}}}, 
             GridBoxSpacings -> {"Columns" -> {{1}}, "Rows" -> {{0}}}], 
            "Grid"], Alignment -> Left, AppearanceElements -> None, 
           ImageMargins -> {{5, 5}, {5, 5}}, ImageSizeAction -> 
           "ResizeToFit"], LineIndent -> 0, StripOnInput -> False], {
         FontFamily -> "Arial"}, Background -> Automatic, StripOnInput -> 
         False], TraditionalForm]& ), 
      InterpretationFunction :> (RowBox[{"LineLegend", "[", 
         RowBox[{
           RowBox[{"{", 
             RowBox[{"Directive", "[", 
               RowBox[{
                 RowBox[{"Opacity", "[", "1.`", "]"}], ",", 
                 RowBox[{"AbsoluteThickness", "[", "1.6`", "]"}], ",", 
                 
                 TemplateBox[<|"color" -> RGBColor[0, 1, 0]|>, 
                  "RGBColorSwatchTemplate"]}], "]"}], "}"}], ",", 
           RowBox[{"{", #, "}"}], ",", 
           RowBox[{"LegendMarkers", "\[Rule]", "None"}], ",", 
           RowBox[{"LabelStyle", "\[Rule]", 
             RowBox[{"{", "}"}]}], ",", 
           RowBox[{"LegendLayout", "\[Rule]", "\"Column\""}]}], "]"}]& ), 
      Editable -> True], TraditionalForm], TraditionalForm]},
  "Legended",
  DisplayFunction->(GridBox[{{
      TagBox[
       ItemBox[
        PaneBox[
         TagBox[#, "SkipImageSizeLevel"], Alignment -> {Center, Baseline}, 
         BaselinePosition -> Baseline], DefaultBaseStyle -> "Labeled"], 
       "SkipImageSizeLevel"], 
      ItemBox[#2, DefaultBaseStyle -> "LabeledLabel"]}}, 
    GridBoxAlignment -> {"Columns" -> {{Center}}, "Rows" -> {{Center}}}, 
    AutoDelete -> False, GridBoxItemSize -> Automatic, 
    BaselinePosition -> {1, 1}]& ),
  Editable->True,
  InterpretationFunction->(RowBox[{"Legended", "[", 
     RowBox[{#, ",", 
       RowBox[{"Placed", "[", 
         RowBox[{#2, ",", "After"}], "]"}]}], "]"}]& )]], "Output",
 CellChangeTimes->{
  3.84615905327591*^9, {3.846159096648397*^9, 3.846159111592443*^9}, {
   3.856097821705553*^9, 3.856097834391264*^9}},
 CellLabel->
  "Out[2388]=",ExpressionUUID->"0b68b1a6-b74a-497b-b3f4-b3aff48b3eea"]
}, Open  ]],

Cell[BoxData[""], "Input",
 CellChangeTimes->{{3.8415745494599743`*^9, 
  3.841574549460783*^9}},ExpressionUUID->"4e44a0cc-5ab2-48f7-b805-\
c952abbc4338"]
}, Open  ]]
},
WindowSize->{937, 958},
WindowMargins->{{Automatic, 359}, {Automatic, 0}},
PrintingCopies->1,
PrintingPageRange->{1, Automatic},
Magnification:>1.4 Inherited,
FrontEndVersion->"13.0 for Mac OS X x86 (64-bit) (December 2, 2021)",
StyleDefinitions->"Default.nb",
ExpressionUUID->"c0465479-8cd1-4d64-a2f6-16e12250cdcd"
]
(* End of Notebook Content *)

(* Internal cache information *)
(*CellTagsOutline
CellTagsIndex->{}
*)
(*CellTagsIndex
CellTagsIndex->{}
*)
(*NotebookFileOutline
Notebook[{
Cell[CellGroupData[{
Cell[580, 22, 558, 10, 393, "Title",ExpressionUUID->"7ca17ffc-b3b3-44b6-bd2e-c8fa65c9b7bd"],
Cell[CellGroupData[{
Cell[1163, 36, 33173, 613, 1712, "Input",ExpressionUUID->"7a0b9471-4169-4e5e-b763-e1cfccc3dfd8"],
Cell[34339, 651, 50771, 906, 363, "Output",ExpressionUUID->"3a54b4c8-990a-4313-bb39-eb2ef6f01108"],
Cell[85113, 1559, 15028, 286, 381, "Output",ExpressionUUID->"0b68b1a6-b74a-497b-b3f4-b3aff48b3eea"]
}, Open  ]],
Cell[100156, 1848, 154, 3, 42, "Input",ExpressionUUID->"4e44a0cc-5ab2-48f7-b805-c952abbc4338"]
}, Open  ]]
}
]
*)
