# Supplementary material for: The sterile insect technique is protected from evolution of mate discrimination
Source: PeerJ. 2022 Apr 18;10:e13301. doi: 10.7717/peerj.13301 (PMC9022645; doi:10.7717/peerj.13301)
Supplement: Supplemental Information 6 [file peerj-10-13301-s006.nb]

(* Content-type: application/vnd.wolfram.mathematica *)

(*** Wolfram Notebook File ***)
(* http://www.wolfram.com/nb *)

(* CreatedBy='Mathematica 10.1' *)

(*CacheID: 234*)
(* Internal cache information:
NotebookFileLineBreakTest
NotebookFileLineBreakTest
NotebookDataPosition[       158,          7]
NotebookDataLength[     88641,       1706]
NotebookOptionsPosition[     87650,       1680]
NotebookOutlinePosition[     88131,       1699]
CellTagsIndexPosition[     88088,       1696]
WindowFrame->Normal*)

(* Beginning of Notebook Content *)
Notebook[{

Cell[CellGroupData[{
Cell["\<\
Numerical Solutions of SIT in continuous time; here, evolution of a \
preference; haploid model where nmi = nfi; migration\
\>", "Title",
 CellChangeTimes->{{3.653247233718869*^9, 3.653247243230265*^9}, {
  3.755905824162923*^9, 3.755905829138967*^9}, {3.814042968259284*^9, 
  3.8140429808864517`*^9}, {3.8158436286863203`*^9, 3.815843642092011*^9}, {
  3.8415739724256163`*^9, 3.841573979257607*^9}, {3.8415846243760853`*^9, 
  3.841584630932253*^9}, {3.842960601471375*^9, 3.842960642841123*^9}, {
  3.856043185278159*^9, 
  3.856043189496044*^9}},ExpressionUUID->"7ca17ffc-b3b3-44b6-bd2e-\
c8fa65c9b7bd"],

Cell[CellGroupData[{

Cell[BoxData[
 RowBox[{"\[IndentingNewLine]", 
  RowBox[{
   RowBox[{
    RowBox[{"Pars", "=", 
     RowBox[{"{", 
      RowBox[{
       RowBox[{"S", " ", "\[Rule]", " ", "3.0*^6"}], ",", 
       RowBox[{"b", "\[Rule]", " ", "10"}], ",", 
       RowBox[{"K", "\[Rule]", " ", "1.0*^6"}], ",", 
       RowBox[{"\[Pi]", "->", "2.0"}], " ", 
       RowBox[{"(*", 
        RowBox[{"2.0", " ", "or", " ", "1.0"}], "*)"}], ",", 
       RowBox[{"m", "->", " ", "1000"}], " ", 
       RowBox[{"(*", 
        RowBox[{"m", "->", " ", 
         RowBox[{
          RowBox[{"1000", " ", "or", " ", "m"}], "->", " ", "3400"}]}], 
        "*)"}], ",", 
       RowBox[{"\[Delta]", "->", "0.01"}]}], "}"}]}], ";"}], 
   "\[IndentingNewLine]", "\[IndentingNewLine]", 
   RowBox[{
    RowBox[{
     RowBox[{"total", "[", "t", "]"}], "=", " ", 
     RowBox[{"(", 
      RowBox[{
       RowBox[{"nf1", "[", "t", "]"}], "+", 
       RowBox[{"nf2", "[", "t", "]"}], "+", 
       RowBox[{"nm1", "[", "t", "]"}], " ", "+", " ", 
       RowBox[{"nm2", "[", "t", "]"}]}], ")"}]}], ";"}], 
   "\[IndentingNewLine]", 
   RowBox[{
    RowBox[{
     RowBox[{"totalm", "[", "t", "]"}], " ", "=", " ", 
     RowBox[{"(", 
      RowBox[{
       RowBox[{"nm1", "[", "t", "]"}], " ", "+", " ", 
       RowBox[{"nm2", "[", "t", "]"}]}], ")"}]}], ";"}], 
   "\[IndentingNewLine]", 
   RowBox[{
    RowBox[{
     RowBox[{"nm1", "[", "t", "]"}], " ", "=", " ", 
     RowBox[{"nf1", "[", "t", "]"}]}], ";"}], "\[IndentingNewLine]", 
   RowBox[{
    RowBox[{
     RowBox[{"nm2", "[", "t", "]"}], " ", "=", " ", 
     RowBox[{"nf2", "[", "t", "]"}]}], ";"}], "\[IndentingNewLine]", 
   RowBox[{
    RowBox[{"Sols", "=", 
     RowBox[{"NDSolve", "[", "\[IndentingNewLine]", 
      RowBox[{
       RowBox[{"{", "\[IndentingNewLine]", 
        RowBox[{
         RowBox[{
          RowBox[{
           RowBox[{
            RowBox[{"nf1", "'"}], "[", "t", "]"}], "\[Equal]", " ", 
           RowBox[{
            RowBox[{
             RowBox[{"nf1", "[", "t", "]"}], 
             RowBox[{"(", 
              RowBox[{"1", "-", 
               RowBox[{
                RowBox[{"total", "[", "t", "]"}], "/", "K"}]}], ")"}], 
             RowBox[{"(", 
              RowBox[{
               RowBox[{"Log", "[", "b", "]"}], " ", "+", " ", 
               RowBox[{"Log", "[", 
                RowBox[{"totalm", "[", "t", "]"}], "]"}], " ", "-", " ", 
               RowBox[{"Log", "[", 
                RowBox[{
                 RowBox[{"totalm", "[", "t", "]"}], "+", "S"}], "]"}]}], " ", 
              ")"}], " ", 
             RowBox[{"(", 
              RowBox[{
               RowBox[{"(", 
                RowBox[{
                 RowBox[{"nm1", "[", "t", "]"}], "+", 
                 RowBox[{
                  RowBox[{"nm2", "[", "t", "]"}], "/", "2"}]}], ")"}], "/", 
               RowBox[{"totalm", "[", "t", "]"}]}], ")"}]}], "+", 
            "\[IndentingNewLine]", 
            RowBox[{
             RowBox[{"nf2", "[", "t", "]"}], 
             RowBox[{"(", 
              RowBox[{"1", "-", 
               RowBox[{
                RowBox[{"total", "[", "t", "]"}], "/", "K"}]}], ")"}], 
             RowBox[{"(", 
              RowBox[{
               RowBox[{"Log", "[", "b", "]"}], " ", "+", "  ", 
               RowBox[{"Log", "[", "\[Pi]", "]"}], " ", "+", 
               RowBox[{"Log", "[", 
                RowBox[{"totalm", "[", "t", "]"}], "]"}], " ", "-", " ", 
               RowBox[{"Log", "[", 
                RowBox[{
                 RowBox[{"\[Pi]", 
                  RowBox[{"(", 
                   RowBox[{"totalm", "[", "t", "]"}], ")"}]}], "+", "S"}], 
                "]"}]}], " ", ")"}], 
             RowBox[{"(", 
              RowBox[{
               RowBox[{"nm1", "[", "t", "]"}], "/", 
               RowBox[{"(", 
                RowBox[{"2", " ", 
                 RowBox[{"totalm", "[", "t", "]"}]}], ")"}]}], ")"}]}], "-", 
            RowBox[{"\[Delta]", " ", 
             RowBox[{"nf1", "[", "t", "]"}]}], "+", "m"}]}], "/.", "Pars"}], 
         ",", "\[IndentingNewLine]", "\[IndentingNewLine]", 
         RowBox[{
          RowBox[{
           RowBox[{
            RowBox[{"nf2", "'"}], "[", "t", "]"}], "\[Equal]", " ", 
           RowBox[{
            RowBox[{
             RowBox[{"nf2", "[", "t", "]"}], 
             RowBox[{"(", 
              RowBox[{"1", "-", 
               RowBox[{
                RowBox[{"total", "[", "t", "]"}], "/", "K"}]}], ")"}], 
             RowBox[{"(", 
              RowBox[{
               RowBox[{"Log", "[", "b", "]"}], " ", "+", "  ", 
               RowBox[{"Log", "[", "\[Pi]", "]"}], " ", "+", 
               RowBox[{"Log", "[", 
                RowBox[{"totalm", "[", "t", "]"}], "]"}], " ", "-", " ", 
               RowBox[{"Log", "[", 
                RowBox[{
                 RowBox[{"\[Pi]", 
                  RowBox[{"(", 
                   RowBox[{"totalm", "[", "t", "]"}], ")"}]}], "+", "S"}], 
                "]"}]}], " ", ")"}], " ", 
             RowBox[{"(", 
              RowBox[{
               RowBox[{"(", 
                RowBox[{
                 RowBox[{
                  RowBox[{"nm1", "[", "t", "]"}], "/", "2"}], "+", 
                 RowBox[{"nm2", "[", "t", "]"}]}], ")"}], "/", 
               RowBox[{"totalm", "[", "t", "]"}]}], ")"}]}], " ", "+", " ", 
            RowBox[{
             RowBox[{"nf1", "[", "t", "]"}], 
             RowBox[{"(", 
              RowBox[{"1", "-", 
               RowBox[{
                RowBox[{"total", "[", "t", "]"}], "/", "K"}]}], ")"}], 
             RowBox[{"(", 
              RowBox[{
               RowBox[{"Log", "[", "b", "]"}], " ", "+", " ", 
               RowBox[{"Log", "[", 
                RowBox[{"totalm", "[", "t", "]"}], "]"}], " ", "-", " ", 
               RowBox[{"Log", "[", 
                RowBox[{
                 RowBox[{"totalm", "[", "t", "]"}], "+", "S"}], "]"}]}], " ", 
              ")"}], " ", " ", 
             RowBox[{"(", 
              RowBox[{
               RowBox[{"nm2", "[", "t", "]"}], "/", 
               RowBox[{"(", 
                RowBox[{"2", " ", 
                 RowBox[{"totalm", "[", "t", "]"}]}], ")"}]}], ")"}]}], "-", 
            RowBox[{"\[Delta]", " ", 
             RowBox[{"nf2", "[", "t", "]"}]}], "+", 
            RowBox[{"0.03125", "m"}]}]}], "/.", "Pars"}], ",", 
         "\[IndentingNewLine]", "\[IndentingNewLine]", 
         RowBox[{
          RowBox[{
           RowBox[{"freq", "[", "t", "]"}], "==", 
           RowBox[{
            RowBox[{"nf2", "[", "t", "]"}], "/", 
            RowBox[{"(", 
             RowBox[{
              RowBox[{"nf1", "[", "t", "]"}], "+", 
              RowBox[{"nf2", "[", "t", "]"}]}], ")"}]}]}], "/.", "Pars"}], 
         ",", "\[IndentingNewLine]", 
         RowBox[{
          RowBox[{
           RowBox[{"males", "[", "t", "]"}], " ", "==", " ", 
           RowBox[{
            RowBox[{"nf1", "[", "t", "]"}], " ", "+", " ", 
            RowBox[{"nf2", "[", "t", "]"}]}]}], "/.", "Pars"}], ",", 
         "\[IndentingNewLine]", "\[IndentingNewLine]", 
         RowBox[{
          RowBox[{"nf1", "[", "0", "]"}], "\[Equal]", " ", "32.7*^4"}], ",", 
         RowBox[{
          RowBox[{"nf2", "[", "0", "]"}], "==", " ", "0.3*^4"}], ",", " ", 
         RowBox[{
          RowBox[{"nm1", "[", "0", "]"}], " ", "==", " ", "32.7*^4"}], ",", 
         " ", 
         RowBox[{
          RowBox[{"nm2", "[", "0", "]"}], " ", "==", " ", "0.3*^4"}]}], 
        "\[IndentingNewLine]", 
        RowBox[{"(*", 
         RowBox[{
          RowBox[{
           RowBox[{"nf1", "[", "0", "]"}], "\[Equal]", " ", "32*^4"}], ",", 
          RowBox[{
           RowBox[{"nf2", "[", "0", "]"}], "==", " ", "1*^4"}], ",", " ", 
          RowBox[{
           RowBox[{"nm1", "[", "0", "]"}], " ", "==", " ", "32*^4"}], ",", 
          " ", 
          RowBox[{
           RowBox[{"nm2", "[", "0", "]"}], " ", "==", " ", "1*^4"}]}], "*)"}],
         "\[IndentingNewLine]", "\[IndentingNewLine]", "}"}], ",", 
       "\[IndentingNewLine]", "\[IndentingNewLine]", 
       RowBox[{"{", 
        RowBox[{
         RowBox[{"nf1", "[", "t", "]"}], ",", 
         RowBox[{"nf2", "[", "t", "]"}], ",", 
         RowBox[{"males", "[", "t", "]"}], ",", " ", 
         RowBox[{"freq", "[", "t", "]"}]}], "}"}], ",", 
       RowBox[{"{", 
        RowBox[{"t", ",", "0", ",", "2000"}], "}"}]}], "   ", "]"}]}], ";"}], 
   "\[IndentingNewLine]", "\[IndentingNewLine]", 
   RowBox[{"(*", 
    RowBox[{
     RowBox[{
      RowBox[{"exp", 
       RowBox[{"(", "r", ")"}]}], " ", "=", " ", 
      RowBox[{"b", " ", 
       RowBox[{"(", 
        RowBox[{"n", "/", 
         RowBox[{"(", 
          RowBox[{"n", "+", "S"}], ")"}]}], ")"}]}]}], ",", " ", 
     RowBox[{
     "a", " ", "strictly", " ", "increasing", " ", "function", " ", "of", " ",
       "n"}]}], "*)"}], "\[IndentingNewLine]", "\[IndentingNewLine]", 
   RowBox[{"data0", " ", "=", " ", 
    RowBox[{"Table", "[", 
     RowBox[{
      RowBox[{
       RowBox[{
        RowBox[{"{", 
         RowBox[{"t", ",", 
          RowBox[{"nf1", "[", "t", "]"}], ",", 
          RowBox[{"nf2", "[", "t", "]"}], ",", 
          RowBox[{"2", "*", 
           RowBox[{
            RowBox[{"(", 
             RowBox[{
              RowBox[{"nf1", "[", "t", "]"}], "+", 
              RowBox[{"nf2", "[", "t", "]"}]}], ")"}], "/", "K"}]}], ",", 
          RowBox[{"freq", "[", "t", "]"}]}], "}"}], "/.", "Sols"}], " ", "/.",
        "Pars"}], ",", 
      RowBox[{"{", 
       RowBox[{"t", ",", "100", ",", "1000", ",", "100"}], "}"}]}], "]"}]}], 
   "\[IndentingNewLine]", "\[IndentingNewLine]", 
   RowBox[{"LogPlot", "[", 
    RowBox[{
     RowBox[{"{", 
      RowBox[{
       RowBox[{"Evaluate", " ", "[", 
        RowBox[{
         RowBox[{"nf1", "[", "t", "]"}], "/.", "\[VeryThinSpace]", "Sols"}], 
        "]"}], ",", " ", 
       RowBox[{"Evaluate", "[", 
        RowBox[{
         RowBox[{"nf2", "[", "t", "]"}], "/.", "Sols"}], "]"}]}], 
      RowBox[{"(*", 
       RowBox[{",", " ", 
        RowBox[{"Evaluate", "[", 
         RowBox[{
          RowBox[{"males", "[", "t", "]"}], "/.", "Sols"}], "]"}]}], "*)"}], 
      " ", "}"}], ",", 
     RowBox[{"{", 
      RowBox[{"t", ",", "0", ",", "20"}], "}"}], ",", 
     RowBox[{"PlotRange", "\[Rule]", 
      RowBox[{"{", 
       RowBox[{"1", ",", 
        RowBox[{"(*", "5", "*)"}], "5*^6"}], "}"}]}], ",", 
     RowBox[{"Frame", "\[Rule]", "True"}], ",", 
     RowBox[{"PlotStyle", "\[Rule]", 
      RowBox[{"{", 
       RowBox[{"Red", ",", 
        RowBox[{"{", 
         RowBox[{"Blue", " ", ",", "Dashed"}], "}"}]}], "}"}]}], ",", 
     RowBox[{"PlotLegends", "\[Rule]", 
      RowBox[{"{", 
       RowBox[{
       "\"\<F\>\"", ",", "\"\<\!\(\*SuperscriptBox[\(F\), \(*\)]\)\>\""}], 
       "}"}]}], ",", " ", 
     RowBox[{"FrameLabel", "\[Rule]", 
      RowBox[{"{", 
       RowBox[{
        RowBox[{"Style", "[", 
         RowBox[{"\"\<Time\>\"", ",", "16"}], "]"}], ",", 
        RowBox[{"Style", "[", 
         RowBox[{"\"\<Density\>\"", ",", "16"}], "]"}]}], "}"}]}], ",", " ", 
     RowBox[{"LabelStyle", "\[Rule]", 
      RowBox[{"{", "}"}]}], ",", 
     RowBox[{"Epilog", "->", 
      RowBox[{"{", "\[IndentingNewLine]", 
       RowBox[{"(*", 
        RowBox[{
         RowBox[{"Inset", "[", 
          RowBox[{"Framed", "[", 
           RowBox[{
            RowBox[{"Style", "[", 
             RowBox[{"\"\<B\>\"", ",", "16"}], "]"}], ",", 
            RowBox[{"Background", "\[Rule]", "White"}], ",", 
            RowBox[{"{", 
             RowBox[{"19.2", ",", "12.5"}], "}"}]}], "]"}], "]"}], ","}], 
        "*)"}], "\[IndentingNewLine]", 
       RowBox[{
        RowBox[{"Text", "[", 
         RowBox[{
          RowBox[{"Style", "[", 
           RowBox[{"\"\<m = 3506\>\"", " ", 
            RowBox[{"(*", 
             RowBox[{"3506", " ", "or", " ", "1031"}], "*)"}], ",", "24", ",", 
            RowBox[{"FontFamily", "->", "Arial"}]}], "]"}], ",", 
          RowBox[{"{", 
           RowBox[{"10.8", ",", "4.5"}], "}"}]}], 
         RowBox[{"(*", 
          RowBox[{"{", 
           RowBox[{"20.8", ",", "4.5"}], "}"}], "*)"}], "]"}], ",", 
        "\[IndentingNewLine]", 
        RowBox[{"Text", "[", 
         RowBox[{
          RowBox[{"Style", "[", 
           RowBox[{
           "\"\<non-discriminator\>\"", ",", "   ", "24", ",", "Red", ",", 
            "  ", 
            RowBox[{"FontFamily", "->", "Arial"}]}], "]"}], ",", 
          RowBox[{"(*", 
           RowBox[{"{", 
            RowBox[{"15.3", ",", "13.9"}], "}"}], "*)"}], 
          RowBox[{"{", 
           RowBox[{"7.3", ",", "13.9"}], "}"}]}], "]"}], " ", ",", 
        RowBox[{"Text", "[", 
         RowBox[{
          RowBox[{"Style", "[", 
           RowBox[{"\"\<discriminator\>\"", ",", "24", ",", "Blue", ",", 
            RowBox[{"FontFamily", "->", "Arial"}]}], "]"}], ",", 
          RowBox[{"(*", 
           RowBox[{"{", 
            RowBox[{"13", ",", "9"}], "}"}], "*)"}], 
          RowBox[{"{", 
           RowBox[{"5.1", ",", "10.0"}], "}"}]}], "]"}], ",", 
        "\[IndentingNewLine]", 
        RowBox[{"Text", "[", 
         RowBox[{
          RowBox[{"Style", "[", 
           RowBox[{"\"\<A\>\"", ",", "24", ",", "Black", ",", 
            RowBox[{"FontFamily", "->", "Arial"}], ",", 
            RowBox[{"Background", "\[Rule]", "White"}]}], "]"}], ",", 
          RowBox[{"{", 
           RowBox[{"19.3", ",", "14.3"}], "}"}]}], "]"}]}], 
       "\[IndentingNewLine]", "}"}]}]}], "]"}], "\[IndentingNewLine]", 
   "\[IndentingNewLine]", "\[IndentingNewLine]", 
   RowBox[{"Plot", "[", 
    RowBox[{
     RowBox[{"{", 
      RowBox[{"Evaluate", "[", 
       RowBox[{
        RowBox[{"freq", "[", "t", "]"}], "/.", "Sols"}], "]"}], "}"}], ",", 
     RowBox[{"{", 
      RowBox[{"t", ",", "0", ",", "20"}], "}"}], ",", 
     RowBox[{"PlotRange", "\[Rule]", 
      RowBox[{"{", 
       RowBox[{"0", ",", "1.0"}], "}"}]}], ",", 
     RowBox[{"Frame", "\[Rule]", "True"}], ",", 
     RowBox[{"PlotStyle", "\[Rule]", 
      RowBox[{"{", "Green", "}"}]}], ",", 
     RowBox[{"PlotLegends", "\[Rule]", 
      RowBox[{"{", "\"\<freq\>\"", "}"}]}], ",", 
     RowBox[{"FrameLabel", "\[Rule]", 
      RowBox[{"{", 
       RowBox[{
        RowBox[{"Style", "[", 
         RowBox[{"\"\<Time\>\"", ",", "16"}], "]"}], ",", 
        RowBox[{"Style", "[", 
         RowBox[{"\"\<Frequency\>\"", ",", "16"}], "]"}]}], "}"}]}], ",", 
     "\[IndentingNewLine]", 
     RowBox[{"LabelStyle", "\[Rule]", 
      RowBox[{"{", "}"}]}], ",", 
     RowBox[{"Epilog", "->", 
      RowBox[{"{", 
       RowBox[{
        RowBox[{"Text", "[", 
         RowBox[{
          RowBox[{"Style", "[", 
           RowBox[{"\"\<Discrimination frequency\>\"", ",", "24", ",", 
            RowBox[{"FontFamily", "->", "Arial"}]}], "]"}], ",", 
          RowBox[{"{", 
           RowBox[{"9.5", ",", "0.5"}], "}"}]}], "]"}], ",", 
        "\[IndentingNewLine]", 
        RowBox[{"Text", "[", 
         RowBox[{
          RowBox[{"Style", "[", 
           RowBox[{"\"\<B\>\"", ",", "24", ",", "Black", ",", 
            RowBox[{"FontFamily", "->", "Arial"}], ",", 
            RowBox[{"Background", "\[Rule]", "White"}]}], "]"}], ",", 
          RowBox[{"{", 
           RowBox[{"19.3", ",", "0.9"}], "}"}]}], 
         RowBox[{"(*", 
          RowBox[{"{", 
           RowBox[{"39.3", ",", "0.9"}], "}"}], "*)"}], "]"}]}], "}"}]}]}], 
    "]"}], "\[IndentingNewLine]"}]}]], "Input",
 CellChangeTimes->{{3.653247268386902*^9, 3.6532474627786407`*^9}, {
   3.653320826542371*^9, 3.6533210331605444`*^9}, 3.6533210728236556`*^9, {
   3.653321227071025*^9, 3.6533215492422237`*^9}, {3.653321627025918*^9, 
   3.653321773851923*^9}, {3.653321811331249*^9, 3.653321897910079*^9}, {
   3.653321935844412*^9, 3.653321981197608*^9}, {3.6533220994206743`*^9, 
   3.653322186662014*^9}, {3.6533223967829924`*^9, 3.653322411030711*^9}, {
   3.65332252356744*^9, 3.6533225241824493`*^9}, {3.6533226931737947`*^9, 
   3.653322693918806*^9}, {3.6533227970566406`*^9, 3.6533228121418724`*^9}, {
   3.6533234817417583`*^9, 3.653323485203958*^9}, {3.6550364841047583`*^9, 
   3.6550365223747063`*^9}, 3.655036761412655*^9, {3.655037096832376*^9, 
   3.655037097110035*^9}, {3.65503742370538*^9, 3.655037471183861*^9}, {
   3.655037542515315*^9, 3.655037679644986*^9}, {3.6550377783724403`*^9, 
   3.655037785288991*^9}, {3.655038189549324*^9, 3.655038195020384*^9}, 
   3.65505484118611*^9, {3.6550548858926673`*^9, 3.6550549059028115`*^9}, {
   3.657369397107594*^9, 3.657369398085808*^9}, {3.657369779710026*^9, 
   3.657369782555373*^9}, {3.657369852655349*^9, 3.6573698542177773`*^9}, {
   3.6573699755952253`*^9, 3.657370015126904*^9}, {3.6573700724477873`*^9, 
   3.6573700734918203`*^9}, 3.6573701630214453`*^9, 3.657370372361453*^9, {
   3.657370516766447*^9, 3.657370572306499*^9}, {3.657370630672526*^9, 
   3.657370661046012*^9}, {3.6573709305978317`*^9, 3.657370957980176*^9}, {
   3.657371559563623*^9, 3.6573715846044827`*^9}, {3.657371733577929*^9, 
   3.657371756031725*^9}, {3.657371820538991*^9, 3.657371849136921*^9}, {
   3.657371944886696*^9, 3.657371945403162*^9}, 3.6573720162674313`*^9, 
   3.657372099079545*^9, {3.657372282175538*^9, 3.6573724299955053`*^9}, {
   3.657372475276499*^9, 3.657372698573883*^9}, {3.657372728650222*^9, 
   3.657372777136848*^9}, {3.6573728164799337`*^9, 3.657372827930805*^9}, {
   3.6573730293973846`*^9, 3.657373029902038*^9}, {3.65737307195577*^9, 
   3.657373127372175*^9}, {3.657373175613749*^9, 3.657373253913641*^9}, {
   3.657374005505723*^9, 3.657374076907189*^9}, {3.657374110772264*^9, 
   3.657374228973241*^9}, {3.6573742648961*^9, 3.6573742699567347`*^9}, {
   3.6573802284376397`*^9, 3.657380260651696*^9}, {3.6573803748126965`*^9, 
   3.6573804270415883`*^9}, {3.657382089960499*^9, 3.657382090614777*^9}, {
   3.6573821234745073`*^9, 3.6573822269751377`*^9}, {3.657382376566469*^9, 
   3.6573824146244783`*^9}, {3.65738250651718*^9, 3.657382552675152*^9}, {
   3.657382596955759*^9, 3.6573826354849777`*^9}, 3.65738266861747*^9, 
   3.657382730606091*^9, {3.657382817061561*^9, 3.657382820897316*^9}, {
   3.6573895410242453`*^9, 3.657389541371367*^9}, {3.657389754145597*^9, 
   3.657389770151857*^9}, {3.657389961527646*^9, 3.657389968589581*^9}, 
   3.6573900445417624`*^9, 3.657390442093289*^9, {3.657390476719472*^9, 
   3.657390501966501*^9}, {3.657390534083953*^9, 3.6573907124645243`*^9}, {
   3.657391258531086*^9, 3.65739133169946*^9}, {3.657391378949834*^9, 
   3.657391392584557*^9}, {3.657391457725037*^9, 3.657391483855859*^9}, {
   3.6573915247071037`*^9, 3.6573915675333633`*^9}, 3.6573916412904882`*^9, {
   3.6573932038275003`*^9, 3.657393208562319*^9}, {3.657393267242667*^9, 
   3.657393273699592*^9}, {3.657393344642436*^9, 3.657393347826192*^9}, {
   3.6573935112080183`*^9, 3.657393528895235*^9}, {3.657393577202696*^9, 
   3.657393582017933*^9}, 3.6573947682437143`*^9, {3.657394804704145*^9, 
   3.657394819688373*^9}, {3.657395685804956*^9, 3.6573957184300623`*^9}, {
   3.657396395851651*^9, 3.6573964537882442`*^9}, 3.65739672558947*^9, {
   3.657397251977635*^9, 3.657397321366693*^9}, {3.657464340856241*^9, 
   3.657464350124833*^9}, {3.657466721020833*^9, 3.6574667227060413`*^9}, 
   3.65746865168646*^9, {3.657807833787141*^9, 3.6578079741064167`*^9}, {
   3.657808054220083*^9, 3.6578080549739647`*^9}, 3.657811814529766*^9, 
   3.657811873209934*^9, 3.657811971456305*^9, 3.657812003125099*^9, {
   3.65781205456009*^9, 3.657812104823194*^9}, {3.657812164506675*^9, 
   3.657812206669767*^9}, {3.657812514089752*^9, 3.657812521163814*^9}, {
   3.6578132618343077`*^9, 3.6578132665121517`*^9}, {3.657813309038969*^9, 
   3.657813331030745*^9}, {3.657813373028901*^9, 3.657813377358716*^9}, {
   3.657813425623467*^9, 3.6578134408981524`*^9}, {3.6578134756064787`*^9, 
   3.65781350221106*^9}, {3.6578140269607*^9, 3.657814041739428*^9}, {
   3.657814984865302*^9, 3.657814990510161*^9}, {3.65793101658005*^9, 
   3.6579310264585047`*^9}, 3.659366468257968*^9, {3.659366531719572*^9, 
   3.659366578902359*^9}, {3.659466895204194*^9, 3.659466908117853*^9}, {
   3.6594670060863943`*^9, 3.659467006614273*^9}, {3.659467050862961*^9, 
   3.659467067117857*^9}, {3.660154886287327*^9, 3.660154916611381*^9}, {
   3.660154974578195*^9, 3.660155122439356*^9}, {3.6601551693946123`*^9, 
   3.660155208476804*^9}, {3.66015525507801*^9, 3.660155278125473*^9}, {
   3.660155397679368*^9, 3.6601554962056437`*^9}, 3.6601556565407963`*^9, 
   3.66015571306608*^9, {3.660155851318351*^9, 3.6601558590746393`*^9}, 
   3.66015602426973*^9, 3.660156406639797*^9, 3.6601565338124323`*^9, {
   3.660156692371252*^9, 3.660156765664709*^9}, {3.66015680348472*^9, 
   3.660156862858531*^9}, {3.660156998994931*^9, 3.660157008175242*^9}, {
   3.660157063845655*^9, 3.66015709321881*^9}, {3.660157126516301*^9, 
   3.660157136475906*^9}, 3.6601571709925127`*^9, {3.660157244247168*^9, 
   3.660157345804267*^9}, 3.660157518672873*^9, {3.660158107945641*^9, 
   3.6601581087665043`*^9}, {3.660158350430704*^9, 3.660158352805879*^9}, {
   3.660158436894266*^9, 3.6601584502506237`*^9}, {3.6601586163912697`*^9, 
   3.66015862347757*^9}, {3.660159186152142*^9, 3.660159206403407*^9}, {
   3.6601600003609867`*^9, 3.660160005206048*^9}, 3.660160118807456*^9, {
   3.660160397368915*^9, 3.660160412356155*^9}, {3.6602639550848207`*^9, 
   3.660263960035633*^9}, 3.66026422225309*^9, {3.660264558420575*^9, 
   3.6602645951649446`*^9}, {3.660264657029502*^9, 3.660264665933384*^9}, 
   3.6602648949211082`*^9, {3.660265246010601*^9, 3.6602652570978527`*^9}, 
   3.660265396616952*^9, {3.6610934105118437`*^9, 3.6610934218733377`*^9}, {
   3.661093598397064*^9, 3.66109361391081*^9}, {3.661093678479971*^9, 
   3.6610936804029703`*^9}, {3.66109374300275*^9, 3.6610937436205997`*^9}, {
   3.661093844573721*^9, 3.661093847261717*^9}, 3.6610939367852087`*^9, {
   3.661094005268694*^9, 3.661094005907311*^9}, {3.661094108639596*^9, 
   3.661094111630432*^9}, {3.6617120896235313`*^9, 3.661712092705204*^9}, 
   3.661712334136139*^9, 3.674385800114251*^9, {3.674385928434617*^9, 
   3.6743859491797333`*^9}, {3.674386075461261*^9, 3.674386075752945*^9}, 
   3.674386315672524*^9, 3.6743953109625807`*^9, {3.674397715893696*^9, 
   3.6743977552233353`*^9}, {3.674398346716775*^9, 3.674398349752925*^9}, 
   3.67439856701478*^9, {3.7559058880421543`*^9, 3.755905888760169*^9}, {
   3.755906463524703*^9, 3.755906663049077*^9}, {3.755906701010206*^9, 
   3.7559067587836*^9}, {3.755906795017503*^9, 3.755906975640821*^9}, {
   3.75594750370709*^9, 3.755947546180544*^9}, {3.755947592162931*^9, 
   3.755947705785389*^9}, {3.7559477584721107`*^9, 3.7559477641335173`*^9}, {
   3.755947800140401*^9, 3.755948051049209*^9}, {3.7559486029774237`*^9, 
   3.755948677520667*^9}, {3.755948714432469*^9, 3.755948732201189*^9}, 
   3.755948768858996*^9, {3.755948820189459*^9, 3.7559488520209427`*^9}, 
   3.7559490500963907`*^9, 3.755949160621649*^9, {3.7559492146837263`*^9, 
   3.755949221641079*^9}, {3.7559494928144083`*^9, 3.755949499820594*^9}, 
   3.755949728381874*^9, {3.7559498736818438`*^9, 3.755949898032475*^9}, {
   3.755949940617509*^9, 3.755949956384143*^9}, 3.755950431367325*^9, {
   3.755950547754318*^9, 3.755950557160787*^9}, {3.7559506139154577`*^9, 
   3.755950639292074*^9}, {3.755968261786294*^9, 3.75596841359858*^9}, {
   3.75596857561229*^9, 3.755968578433881*^9}, {3.755968756027669*^9, 
   3.755968785905388*^9}, 3.755968925328405*^9, {3.7559689656141453`*^9, 
   3.755968965994536*^9}, {3.7568495840360317`*^9, 3.756849589081956*^9}, {
   3.756849645959126*^9, 3.7568496490682507`*^9}, {3.7568507319607286`*^9, 
   3.756850736868429*^9}, {3.756851097921391*^9, 3.756851101031488*^9}, {
   3.756853820605609*^9, 3.756853821042202*^9}, {3.756853928711796*^9, 
   3.75685394663445*^9}, {3.756854016458393*^9, 3.756854114067297*^9}, {
   3.810237785240814*^9, 3.8102383987502832`*^9}, {3.810238440409356*^9, 
   3.810238845737895*^9}, {3.8102389102476482`*^9, 3.810239006751923*^9}, {
   3.810239067254953*^9, 3.81023910421161*^9}, {3.8102391427229967`*^9, 
   3.810239240001466*^9}, {3.810239282679906*^9, 3.810239431707836*^9}, {
   3.810239567450206*^9, 3.8102396619126663`*^9}, {3.8102397095431957`*^9, 
   3.810239760478113*^9}, {3.8102398029569883`*^9, 3.810239869341564*^9}, {
   3.8102399018665333`*^9, 3.8102399030345573`*^9}, {3.810239943365837*^9, 
   3.810240008794735*^9}, {3.810240040901012*^9, 3.810240102928134*^9}, 
   3.8102401355044117`*^9, {3.810240179803831*^9, 3.8102402024580584`*^9}, {
   3.810240250798975*^9, 3.810240337716948*^9}, {3.8102403880639553`*^9, 
   3.810240410237193*^9}, {3.8102474221006823`*^9, 3.810247458990006*^9}, {
   3.810247639866207*^9, 3.810247640688943*^9}, {3.8102476826101418`*^9, 
   3.8102477239330177`*^9}, {3.810247757250883*^9, 3.810247776416462*^9}, {
   3.810247812461377*^9, 3.8102478200774307`*^9}, {3.810247866723024*^9, 
   3.8102478930475473`*^9}, 3.810247978188525*^9, {3.810248022440865*^9, 
   3.810248034047207*^9}, {3.8102480908248262`*^9, 3.810248116773444*^9}, {
   3.810404174010621*^9, 3.810404284596075*^9}, 3.810404498823642*^9, {
   3.8104045356992826`*^9, 3.810404564796851*^9}, {3.810404598357678*^9, 
   3.810404644587236*^9}, {3.814035803864048*^9, 3.814035813558076*^9}, {
   3.814035848173284*^9, 3.814035850929174*^9}, {3.81403591086163*^9, 
   3.814035962174521*^9}, {3.8140360720763683`*^9, 3.814036139332121*^9}, {
   3.8140362310279093`*^9, 3.814036231381722*^9}, {3.814036274392087*^9, 
   3.814036283099811*^9}, {3.814040829826376*^9, 3.8140408446436853`*^9}, {
   3.8140430022682343`*^9, 3.8140430172673073`*^9}, 3.814043602611575*^9, {
   3.814045645647829*^9, 3.81404564861795*^9}, {3.814045716387837*^9, 
   3.814045743236137*^9}, {3.814046052932444*^9, 3.814046098240336*^9}, {
   3.8140461402151957`*^9, 3.814046146901046*^9}, {3.814046256333637*^9, 
   3.814046261701624*^9}, {3.814046309808951*^9, 3.81404636226514*^9}, {
   3.814046456694672*^9, 3.814046471763503*^9}, {3.814046694523676*^9, 
   3.814046725847486*^9}, {3.814046799538628*^9, 3.814046802595277*^9}, {
   3.814046949127411*^9, 3.814046975357874*^9}, {3.814047040159278*^9, 
   3.8140470511070127`*^9}, {3.814052154363906*^9, 3.814052156264629*^9}, {
   3.814052212039238*^9, 3.814052213034279*^9}, {3.814052445912181*^9, 
   3.8140524645963097`*^9}, {3.814052593105905*^9, 3.814052617829372*^9}, {
   3.814052666123925*^9, 3.814052669543797*^9}, {3.814052951044978*^9, 
   3.814052972340631*^9}, {3.8140530139896107`*^9, 3.8140530347850437`*^9}, {
   3.81405332238686*^9, 3.8140533432810287`*^9}, {3.8140534698741493`*^9, 
   3.814053574736405*^9}, {3.814053673084476*^9, 3.814053676883822*^9}, {
   3.814053868055847*^9, 3.814053890513823*^9}, {3.814054079719315*^9, 
   3.814054154159419*^9}, {3.8140546545434923`*^9, 3.814054689050819*^9}, {
   3.814054775089962*^9, 3.814054927689856*^9}, {3.814055008585866*^9, 
   3.814055076152256*^9}, {3.8140551229767923`*^9, 3.814055143919598*^9}, {
   3.814055268309864*^9, 3.814055269332327*^9}, 3.814055301027916*^9, {
   3.814055336441388*^9, 3.814055377200512*^9}, {3.814055421277911*^9, 
   3.814055486267098*^9}, {3.814055695795994*^9, 3.8140557189812193`*^9}, {
   3.814055774905108*^9, 3.814055796932666*^9}, {3.8140574071268253`*^9, 
   3.814057408043861*^9}, {3.814093768302931*^9, 3.8140937685913153`*^9}, 
   3.8141157009113417`*^9, {3.8141160583273993`*^9, 3.8141161091780033`*^9}, {
   3.8141161415060387`*^9, 3.814116143519096*^9}, 3.8141161775285788`*^9, {
   3.815842639020523*^9, 3.815843091191937*^9}, {3.815843139035276*^9, 
   3.815843188088303*^9}, {3.8158432249232616`*^9, 3.815843290777005*^9}, {
   3.8158433265369167`*^9, 3.815843335223462*^9}, {3.815866565510804*^9, 
   3.8158665738507843`*^9}, {3.815866623499642*^9, 3.8158666414457483`*^9}, {
   3.815866698262659*^9, 3.815866703523328*^9}, {3.8158667427962847`*^9, 
   3.815866835072196*^9}, {3.815866995976234*^9, 3.815867003265361*^9}, 
   3.8158671178547688`*^9, {3.815867154114555*^9, 3.815867157332402*^9}, {
   3.815867247274091*^9, 3.815867281362359*^9}, {3.815867409590847*^9, 
   3.815867425986978*^9}, {3.815867537545485*^9, 3.8158675616539383`*^9}, {
   3.815867599980899*^9, 3.8158676170417213`*^9}, {3.815867729041029*^9, 
   3.815867733884336*^9}, {3.815867812774642*^9, 3.81586781350346*^9}, {
   3.815867850785883*^9, 3.815867853322727*^9}, {3.815868350804791*^9, 
   3.8158684318852863`*^9}, {3.815868500865033*^9, 3.815868519349946*^9}, {
   3.815868556660665*^9, 3.8158685744759197`*^9}, {3.815996559559827*^9, 
   3.815996579182639*^9}, {3.815996641740117*^9, 3.815996654764675*^9}, {
   3.815996693731944*^9, 3.815996722309622*^9}, {3.8159969208730297`*^9, 
   3.815997043801805*^9}, {3.815997094278324*^9, 3.815997307228835*^9}, {
   3.815997349015139*^9, 3.815997349535104*^9}, {3.815997524965322*^9, 
   3.8159975364472513`*^9}, {3.815997638671171*^9, 3.8159976411224194`*^9}, {
   3.815997792565741*^9, 3.815997793707562*^9}, {3.8159982631843567`*^9, 
   3.815998263624584*^9}, {3.816026510608869*^9, 3.8160265128504057`*^9}, {
   3.816026564427247*^9, 3.816026601398717*^9}, {3.816026750149415*^9, 
   3.816026751004793*^9}, {3.819654093585634*^9, 3.8196542071455297`*^9}, {
   3.8196542557786083`*^9, 3.819654329667033*^9}, {3.819654362630748*^9, 
   3.819654413407056*^9}, {3.819659792076997*^9, 3.819659810190497*^9}, {
   3.819660087369294*^9, 3.819660297278328*^9}, {3.819660508548921*^9, 
   3.819660561850066*^9}, {3.819660617490786*^9, 3.819660618254369*^9}, 
   3.819660691723277*^9, {3.820257409317607*^9, 3.820257462513317*^9}, {
   3.820257568590844*^9, 3.820257569169746*^9}, {3.82025762252811*^9, 
   3.820257656017323*^9}, {3.8202576986550713`*^9, 3.820257718274631*^9}, {
   3.821527440938374*^9, 3.821527580645585*^9}, {3.841573989038145*^9, 
   3.841574306213236*^9}, {3.841574493539941*^9, 3.841574497106394*^9}, {
   3.841574527356756*^9, 3.841574537195558*^9}, {3.8415745872669353`*^9, 
   3.8415746327214947`*^9}, {3.841574670487834*^9, 3.8415747120648193`*^9}, {
   3.841574757468816*^9, 3.841574768787101*^9}, {3.8415748224389563`*^9, 
   3.8415748319613943`*^9}, {3.841574865177679*^9, 3.8415749196072073`*^9}, {
   3.841574983893174*^9, 3.841575126334206*^9}, {3.841575156785424*^9, 
   3.841575250907651*^9}, {3.84157530507661*^9, 3.841575306144567*^9}, {
   3.841575868090679*^9, 3.8415758836658688`*^9}, {3.8415759225248404`*^9, 
   3.841576001322961*^9}, {3.841583535646694*^9, 3.841583596123015*^9}, {
   3.8415846455435143`*^9, 3.841584681741434*^9}, {3.8415849191753674`*^9, 
   3.841584997856517*^9}, {3.841585035663536*^9, 3.8415851318318367`*^9}, {
   3.841585337153461*^9, 3.841585348347576*^9}, {3.841585388260437*^9, 
   3.841585414976687*^9}, {3.84158545313275*^9, 3.841585497725494*^9}, {
   3.8415855389812593`*^9, 3.8415855468607483`*^9}, {3.841585622268701*^9, 
   3.841585670622163*^9}, {3.841585700781698*^9, 3.841585723644425*^9}, 
   3.841585782886518*^9, {3.841585903468644*^9, 3.841585909089892*^9}, 
   3.84158593956592*^9, {3.841586039657626*^9, 3.841586066694628*^9}, {
   3.841589239666574*^9, 3.8415892656973667`*^9}, 3.84158956781231*^9, {
   3.8415896099053097`*^9, 3.8415896106401367`*^9}, {3.841589671104848*^9, 
   3.8415897135286913`*^9}, {3.841589757327694*^9, 3.841589768342289*^9}, {
   3.841590051395927*^9, 3.841590244553678*^9}, {3.841590304199966*^9, 
   3.841590319372473*^9}, {3.84159035123875*^9, 3.841590355207035*^9}, 
   3.84159053010506*^9, {3.841590724729177*^9, 3.8415907948502493`*^9}, {
   3.841591114855568*^9, 3.841591126144557*^9}, {3.841591186715873*^9, 
   3.841591269295794*^9}, {3.8415913181468573`*^9, 3.841591392372676*^9}, {
   3.841591429387583*^9, 3.841591450271619*^9}, {3.841592059508473*^9, 
   3.841592094469328*^9}, {3.841864207811923*^9, 3.841864270767322*^9}, {
   3.841864309247604*^9, 3.8418643417274513`*^9}, {3.841864387795045*^9, 
   3.8418644110849543`*^9}, {3.841864451820046*^9, 3.841864473580638*^9}, {
   3.841864512602067*^9, 3.841864522154834*^9}, {3.841864557741158*^9, 
   3.8418646982622004`*^9}, {3.8418690655607224`*^9, 
   3.8418691820495787`*^9}, {3.841869246040903*^9, 3.841869267418667*^9}, {
   3.841869303400341*^9, 3.841869304996509*^9}, {3.841869376593844*^9, 
   3.841869379131729*^9}, {3.8418694180833387`*^9, 3.8418694513822536`*^9}, {
   3.8418695210592737`*^9, 3.841869521773693*^9}, {3.842616851941592*^9, 
   3.842616956343985*^9}, {3.842616990829316*^9, 3.842616998688839*^9}, {
   3.8426170673418617`*^9, 3.842617106174192*^9}, {3.8429597315220137`*^9, 
   3.8429597589736958`*^9}, {3.842959807541327*^9, 3.842959820562249*^9}, {
   3.842961317458437*^9, 3.842961322838883*^9}, {3.842962161392591*^9, 
   3.84296218977999*^9}, 3.8446801496750402`*^9, 3.8446802296004543`*^9, {
   3.844680261173154*^9, 3.844680266812492*^9}, {3.844680459191709*^9, 
   3.844680507973297*^9}, {3.844680585276445*^9, 3.84468059108823*^9}, {
   3.8446807350568523`*^9, 3.8446807732906713`*^9}, {3.84468088170328*^9, 
   3.844680927236446*^9}, {3.844680959023603*^9, 3.844680964434422*^9}, {
   3.844681037023695*^9, 3.844681051761565*^9}, {3.844681306617825*^9, 
   3.8446813577225943`*^9}, 3.844681471002421*^9, {3.8446815515762787`*^9, 
   3.84468160073354*^9}, {3.844681671924274*^9, 3.844681695897862*^9}, {
   3.844682332139806*^9, 3.844682334840085*^9}, {3.8446823696250134`*^9, 
   3.844682391864038*^9}, {3.84468473198484*^9, 3.84468474718215*^9}, 
   3.845104315379674*^9, 3.8451043497212*^9, 3.8451043915763597`*^9, {
   3.846074789176293*^9, 3.8460749038381453`*^9}, {3.8460749384378443`*^9, 
   3.846074952147039*^9}, {3.8460750909135647`*^9, 3.8460752628956757`*^9}, {
   3.846075368832013*^9, 3.846075370165062*^9}, {3.846146019672373*^9, 
   3.8461460208385763`*^9}, {3.846146161777556*^9, 3.8461461627989807`*^9}, {
   3.846146510602365*^9, 3.8461465131043386`*^9}, {3.846146567221489*^9, 
   3.846146575393242*^9}, {3.8461466344429626`*^9, 3.846146719427187*^9}, {
   3.8461467705620728`*^9, 3.846146776732647*^9}, {3.846146915667177*^9, 
   3.84614693172859*^9}, {3.846146977762645*^9, 3.846147006324884*^9}, 
   3.8461470414425364`*^9, {3.8461470793699923`*^9, 3.846147081458143*^9}, {
   3.8461471368370733`*^9, 3.846147141754447*^9}, {3.846147270959572*^9, 
   3.846147289478396*^9}, 3.846147343021429*^9, 3.846147406882605*^9, {
   3.846149854094771*^9, 3.846149867377029*^9}, {3.8461499150038357`*^9, 
   3.8461499191982813`*^9}, {3.846150091584176*^9, 3.846150309292768*^9}, {
   3.8461503481461687`*^9, 3.84615034910111*^9}, {3.846150398930976*^9, 
   3.846150423890314*^9}, {3.846150472319228*^9, 3.84615048600133*^9}, {
   3.846159173521492*^9, 3.846159232189237*^9}, {3.846159327936784*^9, 
   3.8461593574910793`*^9}, {3.846159391725939*^9, 3.846159448937454*^9}, {
   3.846159481147887*^9, 3.846159543211458*^9}, {3.8461595892027884`*^9, 
   3.8461596457389936`*^9}, {3.846228006203349*^9, 3.846228009377441*^9}, {
   3.846228236361471*^9, 3.846228238656736*^9}, {3.846228306218289*^9, 
   3.846228327703265*^9}, {3.846228361428732*^9, 3.846228367991987*^9}, {
   3.8506468469730577`*^9, 3.850646889829308*^9}, {3.850646941693097*^9, 
   3.850647097013618*^9}, {3.8506472024038277`*^9, 3.850647231446093*^9}, {
   3.850647287504582*^9, 3.850647393187914*^9}, 3.850647423227977*^9, {
   3.8506475282755823`*^9, 3.850647570440186*^9}, {3.850647629062237*^9, 
   3.850647646858789*^9}, {3.855935566248928*^9, 3.855935648317045*^9}, {
   3.855936069330222*^9, 3.8559361088208513`*^9}, {3.855936160791089*^9, 
   3.8559361806146173`*^9}, {3.855936388234304*^9, 3.855936497332562*^9}, {
   3.855936538675158*^9, 3.855936639247684*^9}, {3.855936774688486*^9, 
   3.855936801493044*^9}, {3.855936851676731*^9, 3.855936858834342*^9}, {
   3.855936989255571*^9, 3.855937013459448*^9}, {3.8559383432952843`*^9, 
   3.8559383837307873`*^9}, {3.855938567554503*^9, 3.8559385684963083`*^9}, {
   3.8559386082347727`*^9, 3.855938609251313*^9}, {3.8560432121115847`*^9, 
   3.856043268200165*^9}, {3.85604332275961*^9, 3.856043349920739*^9}, {
   3.856043395181425*^9, 3.85604344700532*^9}, {3.856043920029505*^9, 
   3.8560439806628637`*^9}, {3.8560440277851667`*^9, 3.856044065934239*^9}, {
   3.85604413396084*^9, 3.8560441838334208`*^9}, {3.856044228393128*^9, 
   3.856044504635388*^9}, {3.85604458536128*^9, 3.856044589107573*^9}, {
   3.856044632466117*^9, 3.8560446716257343`*^9}, {3.856044793618161*^9, 
   3.8560448923795357`*^9}, {3.85604492766719*^9, 3.85604508746355*^9}, {
   3.85604681369925*^9, 3.856046817648767*^9}, {3.8560469169411707`*^9, 
   3.85604691805472*^9}, {3.8560470238566113`*^9, 3.856047091614606*^9}, {
   3.856091440856024*^9, 3.856091466734342*^9}, {3.856091606361178*^9, 
   3.856091775543003*^9}, {3.85609182217694*^9, 3.856091851003886*^9}, {
   3.856091896551947*^9, 3.856091971126337*^9}, {3.8560920273523607`*^9, 
   3.856092042174308*^9}, {3.8560920768495607`*^9, 3.856092109100247*^9}, {
   3.8560924163583603`*^9, 3.8560924605832567`*^9}, {3.856092797130624*^9, 
   3.856092797914307*^9}, {3.856092852763397*^9, 3.856092867279655*^9}, {
   3.856092938797576*^9, 3.856092962318491*^9}},
 CellLabel->
  "In[2218]:=",ExpressionUUID->"7a0b9471-4169-4e5e-b763-e1cfccc3dfd8"],

Cell[BoxData[
 RowBox[{"{", 
  RowBox[{
   RowBox[{"{", 
    RowBox[{"{", 
     RowBox[{
     "100", ",", "129.68031334088494`", ",", "4.243149581219387`", ",", 
      "0.00026784692584420867`", ",", "0.0316833920557101`"}], "}"}], "}"}], 
   ",", 
   RowBox[{"{", 
    RowBox[{"{", 
     RowBox[{
     "200", ",", "129.68031334088494`", ",", "4.243149581219387`", ",", 
      "0.00026784692584420867`", ",", "0.031683392055710115`"}], "}"}], "}"}],
    ",", 
   RowBox[{"{", 
    RowBox[{"{", 
     RowBox[{
     "300", ",", "129.68031334088494`", ",", "4.243149581219388`", ",", 
      "0.00026784692584420867`", ",", "0.031683392055710115`"}], "}"}], "}"}],
    ",", 
   RowBox[{"{", 
    RowBox[{"{", 
     RowBox[{
     "400", ",", "129.68031334088494`", ",", "4.243149581219388`", ",", 
      "0.00026784692584420867`", ",", "0.03168339205571011`"}], "}"}], "}"}], 
   ",", 
   RowBox[{"{", 
    RowBox[{"{", 
     RowBox[{
     "500", ",", "129.68031334088494`", ",", "4.243149581219387`", ",", 
      "0.00026784692584420867`", ",", "0.0316833920557101`"}], "}"}], "}"}], 
   ",", 
   RowBox[{"{", 
    RowBox[{"{", 
     RowBox[{
     "600", ",", "129.68031334088494`", ",", "4.243149581219387`", ",", 
      "0.00026784692584420867`", ",", "0.0316833920557101`"}], "}"}], "}"}], 
   ",", 
   RowBox[{"{", 
    RowBox[{"{", 
     RowBox[{
     "700", ",", "129.68031334088494`", ",", "4.243149581219388`", ",", 
      "0.00026784692584420867`", ",", "0.03168339205571011`"}], "}"}], "}"}], 
   ",", 
   RowBox[{"{", 
    RowBox[{"{", 
     RowBox[{
     "800", ",", "129.68031334088494`", ",", "4.243149581219388`", ",", 
      "0.00026784692584420867`", ",", "0.03168339205571011`"}], "}"}], "}"}], 
   ",", 
   RowBox[{"{", 
    RowBox[{"{", 
     RowBox[{
     "900", ",", "129.68031334088494`", ",", "4.243149581219387`", ",", 
      "0.00026784692584420867`", ",", "0.03168339205571011`"}], "}"}], "}"}], 
   ",", 
   RowBox[{"{", 
    RowBox[{"{", 
     RowBox[{
     "1000", ",", "129.68031334088494`", ",", "4.243149581219387`", ",", 
      "0.00026784692584420867`", ",", "0.03168339205571011`"}], "}"}], 
    "}"}]}], "}"}]], "Output",
 CellChangeTimes->{{3.8560470324817142`*^9, 3.85604709268296*^9}, 
   3.856091469308979*^9, {3.8560916098246927`*^9, 3.856091744467442*^9}, 
   3.856091776251717*^9, {3.856091840798979*^9, 3.8560918522908154`*^9}, {
   3.85609191866352*^9, 3.856091972371945*^9}, 3.856092045159687*^9, {
   3.8560920789523497`*^9, 3.8560921103504543`*^9}, {3.8560924259915733`*^9, 
   3.856092461733008*^9}, 3.8560927995345087`*^9, {3.856092856561363*^9, 
   3.856092868060134*^9}, {3.856092948424127*^9, 3.856092963556637*^9}},
 CellLabel->
  "Out[2224]=",ExpressionUUID->"26972761-0ffe-4b74-992d-84c2b8157b2a"],

Cell[BoxData[
 TemplateBox[{
   GraphicsBox[{{{{}, {}, 
       TagBox[{
         Directive[
          Opacity[1.], 
          AbsoluteThickness[1.6], 
          RGBColor[1, 0, 0]], 
         LineBox[CompressedData["
1:eJwt13k81NsbB3AilaXU2NcZM2a+swgRUvGhTYhSopKypCQqLSrSopItSiiE
FrdFiUpys5QloSgkiZKypp0k1/U739vvr3m9X/NdzjnP8z3neVieW502jBMT
E2sRFxOjf8+FekoZeqdYpG4KHTTfwEd5A9PehbnXstB42SUj4rFHxWFMZoSl
Q4b2UhHxuQcx2uOZZy23TfwrTZN4y9xd/kPaVy2rOjnKYsQNI5tOf9UusJQ6
WL6z3JuPCa87eJ+0qyxTG8Y32xKfr07f/lH7lWWm+NX3S7z4yL4Z8XrL9D7L
4c2HhcPr+dho+fxsf+APy8WNAYIIdz4COvnv72QPWybt793dtoYPadYR3lsz
MQw/WTSY7MrHCfkawfn1EphQFmwidObD8/WKEoknUvj4uJP7bSkf2yuOeG7l
SSPn27E7hvZ85G6TXa6yWA5p8a/5OovIeIL9+gxc5HHP0lqmAXwcTv9n2UD/
VHy5/a5hnDkfYg3tKNzHQHiQ3f7FM/jg7vTZs0KgiOPFwyP7KD70zN8uTzdQ
RJRzD7Wc2FjMVb/PRBFnDi2eIyS2jl7cdWCeIhZy5ZRe8/hwvyRakeWmiBXr
zONnESc2ftcfF6uIznap8990+Rg/80D3zR+KmDW3cvMSNh8fBpNWyhQpYfmM
Op9sTT4uWBntaCtTQpHw85Fg4nUxtbE3q5UQcfbRfhviFs74quXNSqjkTx17
p8HH8+WBs1N/KOHs4Pg5DOLiXHumnkAZHUe+hAao8ZHkL97nkKSML3cS1Sco
82HbuXn/qe0qeLEKKflT+Fi4n319/h4V3FJztw8mtlZsbfkZqoKaqnV1FsTm
C5aYrYlWQfftpbYVk/kQZOr/YF9WgZtm9uRncnzIbBjYlNeqguu/VC63yvDx
5MP+Fc2LVHHldHX+swl8OHyIE2ppqcH0367dKmMUngg/NLpx1BANzu+GfynY
7TANTRGooaESi2OJbca9eaZiqoZJRrAdT2zNFO5mLFWD4Jrf88//UJjpVvFg
4mE1LN0dUZ7/m4JG47Dzj041iC92zdX+SaGvzPPg4xvqsPxVPdO8n4L2yebN
J+6oY0dYQ+3bjxRWuDs4r7ivjrzPiipHiYt/zRK0P1ZHj319QW0fhVN6UxuH
3qvD5kGVvnsvhdlJJTyemgae+SbH+ndRiN6sUXf0mAZC8m4tt2unMH1qk+a8
dZrYPWaxs6+eQldM1+GEDZpwWWToc5D4nPRQd7efJgoiCoYViWUlVW5F79HE
pUc1EnhOxvtz1cKmk5rQ+hKXFFtHIbO1LcC3XBOdR7pWajwh87vSWRLL18I4
75VtPeUUGjk/OR36WsjhM9UCiaPOS0Uam2ihpnZ87+8yCr+TeSteWWtB2U5y
tgxxc4xvj46bFibJVGZwH1KI3/FJ/u4JLXiOvRxaVERB2nLQo/WHFlJkHlcY
5FHYY0VNvPtbC3cc9UbT75D5zFuTHSuujXUrAs9NJi61efjbeoo2UsWXKPbd
orDPKSb+qkAbe8a/rj6bQ+HjBt2K3R7a2Fm4KuZ1Fol3tDM1tU4bN1tWKXec
p2Aee7y274U2Eo9q3plDfOXk/Z3lrdro2b08NTGDwpFE1sOgPm2Yyg3Z2qRT
0Hr2U/RlHBMtql0SF1MpNL0qrXDWYiLu9KwB4yQKiz6tHtJxZmLVondvS6Mo
pCmENRxwZWLd+mSLicQDs7Nutq5hQn5JXY19JIWMyJGNiZ5MmByr3tJwnKwX
L7V50jZy/5DpX01HKVz3bCv4GslE2Ni55tsHKMg3rwspfsBEtFRHdUkgBZ+x
cFf1ciZy26y29GynUMjNMd5TyYTrIcjLE/vuEvtkWMvEtll9q9y2kvWadn5t
5msmupq+VPb4Udi5pMMi+icTh1+kZNZ5k/iUeouvFrEwacRid5Uzha9WLWr7
9VnYs8VFqn0FhQkPHY0zZrDgw8uLGFxOwaTEfGOXGQvVuz94aTpROH1f/mng
AhZOHntmtt6BguOdwjNR7iwseJP9NWchhUeZCgZFcSwoLbnhEmhC4Q0ncnF7
PAv8qavFvGdSGLw45imRxMLKvJVeK4wpcC70JSw+x8LqjTZLDWdQOJz2YOTF
VRZq+hDzWo+CRdKWys+lLFx/kFr8hUMh73i5O3OQBc7EmOgJ00g8bWtUwn+x
sNn7QV6uPIVk2fr6TyMslK4Jklk9hcLBuLcL74/TgdG9U/qZshTsz/yevlJe
B/NCN/3LmUCh47LBWJRQB4uS5pVUjvAwuTI1fchDB+JXgy8cfM+DeMTFVe4b
dJDimhbf+46HAdtrjIpNOlCJ+zV7aTsPr2rzw09t1cF9yezzSm08XGqq36q3
XwdyvybahTfxYN41EV5ndKDcVDl34DEPPuN3tdfW6uBnwaB4axYPatpVL0ee
62BK2aYzjGs81Jpp1lEvdCD7+eN1mys8mGypKDr8Wgf+VfkWWZd4kGpQTDHp
0UGGTenxZed4yMy465wmzsbnhKQsrRM8fJj9q9rfmI2COYslz/rzcMbZvjTZ
lI0z91dTQX482G/NKKg0Z+ODTabQyZeHOxdsrrCs2NBihBX8683DkUlnj75Y
wsYnq4QVhm48cF7OwtyNbEz+kOk1tJgHr8DgPNlkNkI+hO1/rUPGN+NNHv8c
G0tmf3y8ksmD9HfcXZjBRkSC5LJaTR5ytkvlH/yLjSxbwT+5Kjz8s+3kvYFb
bNhPTBhnN5mHxK2X77fWsOHGX3mn6BcXVVsaHl4fZWPnWjujwGouUkUmpVVi
HIjaSvU2VnKxrf9MaZcEB385TdntUs6F0hb3MqY0Bz+XXK3lF3Ph6ddbflqJ
Ayjw8k7ncvGP71hliD4Hbn0/C4OTuNDfKKy19+BgYqfhd4d1XLzx1d56w5uD
rd2az+3WcBG9hSE/eRMHVg+OPLFy4aJ3+8iyugAOjnkZflBx5OJiSM2LZSFk
PLVs3UALLpRP+bWtTOJAW0JSukKdi7HCrP71TzkIbFIqOf5MF9kl6TEPn3Ew
1rLd4ESNLtxK46frNHKQPMj/FvlIFwWVwdvet3Cw5e581uZCXeyotxvY0MNB
e5FycNFlXXR3fxzZLKGLrt/SZVdDdFE3TSSzaxZxSV82S1sXFv7+vSlzdMEt
rfy4WpW8rzK7stRSFwMHnv8dydDFiRDDI/ILdaGvmFX/dIIu7LtMRrOcdKFR
KTav/QsH1QVWXzr8dNF+6WIZVcxBxXqXhqVpuqj2G1fW4sSB8f0zuUHndTFt
sd6Cx3YcXFJsiU27pIsQx0Oe1+ZzcKTazb7/mi6+7PbVtzfhwNrYsyI8XxcT
j69bIKnKwYMJ/vnFZB3ClZLlzVrZuJ99OEUkwUXaQfPjs1exIWXvrJYkxUWe
QbjVe0c2lvXyzopLkzww9zQOXshGN/tpYpM8F/OFV3cFG7HBOKt86qAWF32m
n83vy7LhF3b9eOMsLjQlPb9wC3Wg7tq0K2QbF06rizVmTNaBz+CVga4dXHCH
2euLyD6Qeyp4x7IgLvob9heZDLGw6ClzOzeUi2U95sk/3rKww9pvy7MoLoZU
6otO55B9SCTmxbnMReTflaP+DiwEiwuWPmnjIj9sZGxHCNln58s0c99xseRB
ypmRACaWHu9fd+gDF2a1a2YEejDBmXJzq8lHLlw5xZWihUw80TCOzSB53vmp
d0fLZCa0zCxqdzJ4MPV+fsPfXBulAU72muQ7i29SCvjprgnRLaPGIHsebt26
6h0KTSQOKrjVO/JQl5J5c4ClCb+Ql37hK8l3a6Bjm/NBAwqRblHfvHjgXxCZ
HvbVgE+mT3VFKA+RR6Vxbbs6pFv32QTc4WHq9EW7rcJVYRJ0VS42nweNOJ67
h58qPKY119/8m4c3Eu61GY6quGczc+23BzwoxTkMHlVRhU/el+07n/KwSvj3
sPZ1FTw84Z2yr4uHUotHg/atyujnx69P6SX7gpePztIyZahUPNQt7OdhgnPV
+FPXlBEwopUz+p2HysolZq/2KkNj06vyg2M8lHnmOv6lrkzqAYfPx1QovD3s
9SrJXwmXWkNuX1anwGp+N7xolRLqgrL2PNYi58RIeNOSBUrgZk+UkNal4NUg
pe6upYQGtTLlGENybovSKy40KuLfvG+tN8g58zjh6mFGmSIEy5gXak0pJH0c
s3iTq4iD4ftF8hYUFvbXaB2OU8T0AVOreFsKbtFKPuJOilgd6yN1Zwk513xP
ZYHU3UcFCTWNSynMWu0Y1mysiNb1352VXCjYJk6Nm6KqiMin1zef9aIgfm6e
WninAu5ueq3/tw8Zb5DusqBXCngnIT3Y4kuhqOdCQcFTBZiZbzygsY1cb6NR
apCvgM6/WKfTQygM6Tk3PYpRQP+Rd8MSBylMCpPzWROmgO+e59dtCiN17KXG
cQv2KkBMmyU0JHXGbNMHG+R9FCA12h6XEEPqtJcmZz+7KUDudcbP4TgKQuHM
ArUVClBLYpaWkjrmY53JZud5CmDtaufxUihIqHjarZ+tAGp5RkxUGgVl9uai
XCMFzJzCXLUik8JYfcpXpq4CloZrf+0kddixvsKQUWkFuGx462x7lwLTMezh
pPEKcJ+Xfj+7gMKN1X8JHcYY8BvTCg96QEF9a17cngEGAtve9L8mdeJqTTPD
NV8Y2HM/zQmVJF4beq239jFwLEhLa1IthWes1mW67xiIcX4T5k/q1tWvco3K
Wxk4bZTW+7yRAtc33vFEMwPnv2jmJb8mddKFTJe0ZwwUbtS0F5E62rR9f8mx
UgbKFrTlxpG6/PnW32auJQxUs88pD34hde7Jt1zbQgZevtV4X0Tq+PfPvlyO
vMvAm6JWGx1S5xe7Jv1sus3Ah5TU7GOjpA/IjtG3zGXgu4vGPkdJPn5VxZqs
u87A8MzWt7dJ39G9cPJ4xWsMiCmkLlAhfcm9pbVFHZcZkHumPvXdVD6oiIOL
Sy8yQNmoXwnU5iNEt/Tr3lQG9Lmv5V7q8HErx2Lcy2QGTCRTdszm8pEwLXPX
grMMzHugZimpxwd77vhHyxMZsE1rubTJgPTBDTnLv59mYGlIsvRTIz6esV0v
pccz4G6m1pRA95mdHsackwxsUGqZ/Xsu6QPr0pb/jmVgy8DZ8+5WfPwzx3ew
9QQDe3NU/Xk2fISeOlFYEU3Wl1KVLCB97773cy1UIhhwc+defk/64j0Jkr+c
jjPAOW1kO9mND9+tMYcSwhm4M7YkzsuTDw7L8LnBMQZCZq4xOkH69qrUa5IR
RxmY77ep6d4mPjriXTu6jzDQ2HRYY/JWPvobXRPuhTGQKhtXYhbIR3JuUz+f
2Nv6nKfXLj6W7in+nnGYgYEb+VfuBZP3K0dQ6YcYYBztN/Y6zoebo8yhpgMM
tPw9/DImivSxPZvDthJf+CoVfO8EH1c22V2SJZ7hxnool8DHpoLIVKdQBn6f
nO5tdob0mQH6uiP7GSitnD3BK4WP+J6+6ZeJnYxWLrl3nvSlV+LMJhGr+Xp9
7bjEx4K5yweLQxjoSNsWL3eFzN+y/XoQcaB01CvPbD48kpvjvwUzcOpdyQa5
+3w0et00lSRerfx0olkxH+fGn82vJX2/zpKWLM+HfIR/dHBPIb51b+BbfiUf
bzWjHpsT7/ssntBRTeI3muopR2zNmWImV8uH3tY9z97tZaA+lh/q2cgH9/vk
tlji5AoTVsxLPoI2RLj6EnuOzCvPb+Gj4e50j/nE333cpeXe8aGbc7fl3z0M
TLWIT8z/xEfhjN0vw4ibd2TM6vjKh5RqkfYm4oyrN1plB/h4wNc6toTYQPGx
judvPh7NyjqgTvzL9kVF9CgfiV7GoxLEDw52bMoXE0D+60H/T0EkH/v/yZad
IEBZ3tOxUmIVHWknU2kBps/zn3KTuN1FedBDToANRRKfUoi3lRnOzmcIsG2O
27cg4rhkn0oPpgCiwZO2ZsRBuw/vCGELsNB5t7mA2N0pTTuJK8DYUM89DWKR
dFPQE5EAw9dm2UkQM7q+sbv1BSj5ELRiaDeJ90O5Z+JGAlxVn/jyI3HV3gWU
6SwBrtuxZjYR5zh7NC6bI0BoR9qEJ8RnDPcf3GIpQNf+1ValxD69d5rPLxCg
Vtq55SbxuFWcCFknAXQ638yKJe41xkyeswAjJQGt4cTP5N3eWbkKoO/6sOog
cfrj+FlB7gIcyPu5ZwfxsUs3O096CODSwJvpTxxwsObkdW8B7pb8MthIPMdM
ou/dZgGyM/3a1hCzFbQT//EX4O8i04iVxNJfza2VtwswdSXbbxlx8+XAZPsg
AfbNLXm8iHiXcodtfhhZXx/OHRNitx+jP58fE8C3jfNqBvH8OtWL/RECyDks
09Unnha+bIQVJ4D5vS4RRTzs6X95TrwApS82dHKI2y0ilrskCuAabVrCIs7+
+SArOlWAveG7nqsTJ9S3ulxOF+DrNb8JqsQh2b8kSi8IsDGgYJUSsZ2PgdvQ
FQGmTax2mErc8yJd1jNPgEWvrN0nEtfl3r8Xck8Ax4f5q6SI78a89E66LyD9
9nVfSeIjC6YUPXkogLt2dZkYsR9L6NtdLoCT5i7ZsV3kex1dqDjusQCRL074
jBKz8kL9TWsFkDKYb/+beOLJZFWn5wL8uJjS9Iv465a7FVsaBRDUVGwdIi7m
fNa80CJAjKPpkwHi1afX1sp2C9D36rLWV2KN29Lqfn0CsM+0DX8mfvs8f2PV
JwHsJvz17hOx95Rp4scGBIiKb2j8SMydXrLkw5AACVKmb/uIe+23JFuPCFBZ
rDvQSxwQ+choTFyIWcu7Z/cQG1zdcXDteCFuZbb5dxP/qGQ+vT9RiPnfblzp
It4zPthnzxQhVOw9TTuJzTnU7aZpQoy7GxX5gXjU+sWYsZIQVbfZne+JDx/U
P/tNQ4geyzU3O4jnp7d2OjKFEPqu06I9oThiRjZbCNb8jPh3xNEj72s2C4Rw
LS+LbSd2UDupUqUnhL82V4n21FkWG3iGQgw3lZ1/S5y4+8y/702FKFN/XPmG
2DVhgZ31bCHeF5Z70Fa/8z0pw0IIx1UcMdoZ3+wN1y4Q4qOt7eI2Yk/53/vv
2wgx0/Xej1Zijv7lalV7ISpPNZynfXWLuHeTkxBTQwMn0t4SlZ1jvFKIGfZZ
D14TT7+2ZvTUKiH26gwH077VnZfouF6IKLtlIy3EO6W83t/wEuJzqHoJbVNd
eQPZjeT/V8FHaRd6bq567C/EoNxJVdqhh5SVeNuFEHlN6X5FbJVR7nl0pxBT
sgru0n7UpvWPVbAQy74audE+/k+NTUaoEPOWNxnStlPfm/DvISFqnO0m0X7m
2jD9/nEhbie4FTUTnwo6GKwaLUTmrfqztJ0T9R4HxQoxp/ZZEO2WhnAP40Qh
7n1mm9FO/W6cfeqsEAs3u6rRXje14/fXVLI+zxtGXxJ/cJhz+sZFMp78jY9p
/+Xf2y5zWYiWEN+btH2jE/U2XyP5k3Ygifbnqq+PuLlChMnc3Uw7p+cc4+gd
ISJ1i5xp75hgt/59vhAJpllWtH/NzxxOLxZCZrGqBu2Q++lh5Q+FOCR1Q4a2
2Ixkud5yIbal9I400fmkHcuaUSNEVrbFG9qRCRFZK2uFMKLsn9GeLHtkZvBz
Ic7m95bSVhres7j8pRAL1hZdpZ28dUdDTwvJz8Tuc7Q1u/zXyr0RwlAQeYo2
p8Fz+8oPQsgyqP20jW7Yn+35KsRNvRUutO+yF7HlBoT4uf2JA23zZKsbhkNC
2MukLqRtHW7ycN+oEIVrZ5rSfjRqYJcuJoKj9y992ot3Cl+USYhQ3jqeT3up
B7NXVlqEyS3f1Wk3vlTbYSgngp3hU0Xarg6Ko87yIqjqdE+hvW629NR0JREm
BdVJ0g5QHDAzZIuwKUT47QXx96jPpc5cEaSNivtp7xrXa7+PL0JbdmgP7ZAv
bevL9EXIZBxqpy3m09zXPUMET5mSVtpHWut3ypqIIGbNfkU7qqryuPMcEQSa
q+tpT0bptH2WIng/4dfRPnW3MDXNWgR/Z7UntJMv5uZ024igNObyiPaV/SnN
e51FCMzRLaQtGkjwTHMV4UjoqwLaOZvj+kvXiEA1XMqnne9yVEzWU4QamdDb
tM1rD0QabBChPywyl3bx/H0KzptE6NDNukn7keFWKi1AhO3Rutdp217xvVW6
XYRzF/dfo/1Uy3tO904Rjkd1XaHdKLNqqUGwCOtMejJpv++03lMaTuJRlJJB
2zq99oIgSgT7j0vTaWe4rn566oQIVeoKabTda7breCWI8LGwNIV20ZFR+5oz
Iki63kimrWEREWSUSuJldeks7ZacjCcSF4kD7iTRnrVZNOT3lwiz+E8SaZ9h
32M1XhXh0YdPCbRXJtbtvpRD5jPP4TTtPMc152XviHDLJTqetsKk7pqd+SKs
qas/Rbs++F/mgmIRZisEnaRtODPS7sZDkj/bG+Nox31W3K1YIYKE2Kz/7OCh
V9NZI4L5OaVY2rKN85l360k+XJE9Qbt6oduuY69EiFmmGkP7eMGO6pXtIjiJ
z46mvVAUpc3rFuFqcEAUbcn0CzuHPomw0/5WJO3SqX9XVQ6IkPD3+P9sMdSz
Y9M4PWyIbD5O++9WZa1J8nqoynoTTtukdOHjq5p6aHoy4T/furwr0Faoh/vn
lh+jfS2w4VHUQj2k5M8/SvvCXEP1px564LsfO/JffnksV0qu1IPzcocw2jeO
7pq6UW86NLcNHv4vH/23TJ95cjoO/+j5z+HOXnYSg9NxJubNf35z5vC+BR76
EJq+/88zW89fDX+qj4zPXf/5lYzJQxtVA5Tr/fEZfsqNp3YGWFH3x7K7FC5G
HzZAXvCf5x94EHPGrsAAJuq9/7nL/5uWzBcDzJz4x0vUnTOrOYZ4n/Ln+sr5
J8Q+rzREkMEfWwVUrpkaYYgXkn+8rULhQUCJISzM/jhdw5PzZNAQTK8/7vhy
ZG0MNQPC/X/MKbuc6LBmBtKj/nj1rzvr5WNmYG3cH8fplQrqi2cgJuaPg+Pe
jz4dmAHJI3/s80PyeZXACN92/bF3/cge/loj3PX5Y8/c78yIWCOsdPn/8+pl
Y8orjTDP5o+Lf3CHx8aM0Db3j/8H1pOwuQ==
          "]]}, Annotation[#, "Charting`Private`Tag$205069#1"]& ], 
       TagBox[{
         Directive[
          Opacity[1.], 
          AbsoluteThickness[1.6], 
          RGBColor[0, 0, 1], 
          Dashing[{Small, Small}]], 
         LineBox[CompressedData["
1:eJwt13k8VF8bAHAiZClLJMzMHTOYNbuE3IeQLCVRRGQtOyFCKqXNUiFEWUpp
IxWppLKFhKypVCKkKEmN3Xum3/vPzOc7Z+65z33uWZ5Ddg+y9VrCw8Njjj64
35di3QXUPbMNl+6KuWTMh0FtB2a1AzuAmxKEhFORF188PYphp3AV411hA8iX
nieRlmIX8DoRX+Nj/Bj4rw8P4JBu4CqKwrV1SzHomN2bNk56hCeMzTmbC2Eg
+L5fZYzUiB807uq3FMMg/2VuyHfSW3xJ/i4Vq1UYFN859d5/zTd89uMKx/cs
DPbgbRdG9/3GExxdZtsBg8BB+kBp8TTeYOEyq2+HgTD5mMonXR5wnWctl/HB
IFm8iZG/mw/2d0fZ2Mdg4P7e7hnfKwGQ7FTZNHYWg5C6Y+5BKsKgWk0/3lWA
wd1g0W2ym8Rg346VflLlKJ5ov29qO8ThYap+YsBLDOJy57ZOjkoAfWW+KW8v
BjwdffAkSgomFCuu3RrFQDnMO9KOIQ0lfXe3/JnH4MufjO0ilTLQ8/NhPUWM
DBaDvgdTQmRh4m/KPUMFMpgdpNw2iZSF15KChfuRjaV73/2NlYVg+9rYYmQ9
U2tdp0RZyLdLfEMgkIFxVfU3pVAW3iqEMmaRRbwm95b1ysJvh5c6JSQyvPpy
0K5n42oo1w/4uoRChs1fzjKJRDnw76nsNaKjduaXTmeqHDBmqXggsmXo2ths
hhxUiuQfykI2X/LxtexaOXg1r5o1gWyMMfdL2chBsp2Uej6DDNrOdc+F4uTA
586uKg6TDAqd0/a/B+Vg22k3w1NryJAlb72oPor+/9VV/C7yao+868ETcrDc
/c/jHmSZCbPZsQU5aGEyLqiokkFcPC3v6yp5kL6kGVaDzGe15vuHTfJwYjUl
8rcaGb7VuB9uKJKH8bfpVpqaZCCd6/FNLpWHBlP+cgdkO5fN9nYV8rBRxPT7
QeSnU+sYfQ3yEJZALqlHTmFLdHIG5CH7mt4VBy0y6Gc8U1GRU4Cs2U8jQdpk
CPbUlhzDFGATq6j5HPI19Vtz91QU4CcraP99ZPFX6W2G2gqgJZ8q/Rf5C09g
9HYbBVANDDgSqUOGRF+F1vjjCpDv11kdspYMVWtTHlkmKYAuP7vlDPJffqEC
iTQF2C4rdaEIeXfu78hL+QpAeqLk/xVZq/OlYtkTBejbeWB+py4ZPqw/sP/L
hAJswGsiNNeRQVLk5+6b0wrQi73YYo1s3uNpGcxDgJx3dp+9ke/ts8HmxAhg
8DJB9QLy8UKVl1J0AhzMtQuYQV4j0U3Y4EqAy8sKVtzRI8NQ0lDceS8CPLql
NVyNfEmYMzzsR4AXJhnR3cii/LL3EiMJ8FQ44O0c8re/jmbd5wjw/dMeVzN9
MlwO9b1FyySA9Ui8lAOy43iUeHQOAa7KHTvig9wwkv2OdIsAZJO0UwnIV3s/
BPrUEkDdWwV/hezs+KOj4iUBbF/4lr9HXtm9oLu8jQCGRqFD35DjWkl89z8Q
4Nltkz1CBihf1W4Zc38JUPj911ccWRbfN7d5ngBOKvai1sitFXFu+XxEKN4I
A47IhmVXmGbiRNC7+vvGPmSF64PPztCJsDrrTnIecif1L7VflQjRTprGt5AT
8gVOa+kQwXJn/dUy5JksFbu3xkSYMnaPbkS+t0r3EXMTEW7PnxptR/ZJMyfG
biGCbDqfaC9yT5LPV0VnIrSJsezGkM8KR1mHuxNBsGsi+g/yxhOn79XvJQKV
qGszj/zg8K0Y/3Ai2A9vmRNZT4aA+YrPT6OJcPcbo0MSmRr1ykwijgg/w87b
rUZODR0Tf5BMhI5smr0SssX4fLjQeSL8ueDQwUBeErD8/c5sIlj1Kc+oIj8a
IUJRPhFinso0aiEHe6teXSwkQrvTLXwdMm0AF7YtJkLwgz271iN/crUJKigl
QsjlFrIRcnrv7s6/j4kg3uieaIK82TFk3aYqIrwuvHZxI7JA95Gc7Hoi/NBX
sLVArrRN4fvRTAT1NfhtK+Sw1st7oRPlOzH+5mZkltX95pR3RMha6mVlg/yl
oUZjsI8I6XLbzm1FzjbtzFg7TITB1XWRtsi21V/mTo0RwQFTW7INWRj/49b7
mwgVq5axuY40ogk9mCFCTYrUOPf/Qxucis/wkiBr/TNjru3Mku18hEjw0WYn
ldt/tXnVjPEKEgg80kjbgqxmOZmnIEOC7pXp56yRc6xVNv5VIEHP/TZ5S2RR
m51jrRQSVKdpaJgjR9kmpd5gkGDYY2knNx9f7Z6vO6pOAsfIdB5uvrbv+P3J
WZcEzJ/scgPkWkfl4zo4CcQeCnHWIms4O7LEzUgQddrtmQZynkti+4gVCfKr
961gIy93exZZs40EZ1z3Dykjf/dSqtvvRoLYYT1l7vvfudfBz2YvCZJ+BCRJ
IDf4JkgwgkjQmBwRuQy5IOjXrg8xJGg48KObg8aX5D4qf/lREngXvTT/gXw4
bMfNs6dRPOZO+l+QnQ9U/t2QSYLa7n25Lcgvo8cvEnJJIMHrtaIGWTeWsoFz
lQQH9r2de4C88uipMzfvo3h831hdQn6VaE+TaCWBudP4dQ9kvTMnW751kcDr
wvPRbcjXz1WE1faSYFmtYuEG5GPp5KqIbyTQ65KLISMTX/9l/VyCQWgkPbkb
zXf7reI8zgIYJAk3BVQjJ7bTOxqWYbBlc+OTIuSZTucDl8UxCJ9YcjUOuftt
dZ09EQPZzB1HlZDFnHozq8moThhvrRZFNun946eqhIFK72ef32j9uveRJrkM
1Q2FTwa+PUVOHkh2ebIOg4s/vS5uRt44tpOjaI/BeGj56y1ovcxZebTjkAOq
czJc77KRJ/Vv3el1wsDa99MPYeS807N70t1RPHyMmBq0Xs+oXOxZFoyB+OZv
z1nINltqS71DMfDruuuzFPna/tGzNfsxIGqHe39A6/22OoNNBw9iECnkvSMB
+bb7h0fjpzFIfzjx9yPaT5acXppunYyBdPN50j1kh7vsfTfPYYCZjaQcQ17K
E8vwzER1BW+pnQqyyyVi9purGHg5yCp6cverHteYp88x6I3zbHyE9j/vxRMO
8rUYxKdJCRxBfqJcohVZj8G1wx8iNyL7hPOMqbdgsOMazLZpoPkimb/r6nsM
hq56WX1QR/PZut8w8S96X+mET01of34ZJiw/Mo1BdTinPR4Zu6jBMUV1jsrf
gkFD5OZvcXcW+chwx9XGrRjt98onKVioBFq3Z8/Fx7HRelntybuTheZ9kLnk
Aqonxo3eyR1E1xV+t/pejCxYtUUrD8UR+dFnxAVZ55neniGUx9oYypYnqB5J
qxBv3meK+rO9luFPI8OW0ieZCS7ofgeMmvOV0PNqatwrdkP7XhPd1AQ59l5h
U5snGQhFrxsHqSjfJSkLq/zQODz9eUIJWbhor2dBBBm25hDSsxTJ8OLqSrXK
s2ToGz5zZRuqpz5ST2/qS0X7xpIOwhCRDH+uLLrzZaB4PzmfikCmXv52ftMl
MvhP9bEyUD0Wl/N8tusGiiPQJKRRHu1HGf71P6rR70f8jKZWkaHsZK0L9gfZ
QuZJ8Ao0XyyaZE9MkSGDaCTRthzVT6Lt7WOzqL/A8beqyIfPfjKrWKIIVb9e
P/oqSgarzJk128UVwe1Nx66NwmToL1RbTGAqwspA39AyfjJ0+ax9NLFGEfRv
V52aRe+hgWkY6qihCCtcXftw5KI7lsPK6xRh24ciqOFFeS73bq0yU4TcS3v8
ShcwWF5/MZfjpggPN2msXz+FAe+pK44uXopw5Q7lphcHg0mLm1J1exXh8P5U
Be64eNtSfiIlSBEGSRpLOiYxKOhuD2IfVIRvHhK7zX9hoDckBB6ZivCm4VdV
8wgG3kvD+1paFCFOZ3Y59S0GcqTGN7NtikDWKJxc1YNBiy6hldalCFKVXZeX
vcFAx7+uMu69ItRP/9o41ImBQId0ts5XRRgpkFx/7DUGV/Me2OfwUqB9avHH
ZjSuHR4LWzfxU4Ds07OZ8AID0U4XkylBClwzN1YdQfMgTFBQ03Y5BV5trHE5
UI2BSeAOcQF5CohY7hyPqkTzSn/qZYAWBWYWdoUs3MMg096qOmstBe6ysfjL
dzGwCsp7VK9HgQ7zyvoNJRiUXja/TjaiwMfg6pqDRRgcW3YhvsuaAptP/plr
KcSA+mYdrN9DgSMVuoGfszHw2BddJppFgT9fS2uyj6Dn0/hYRr9EgaxaXYWB
Q+j8MgEPzPIoYJV8mVclFoOSEIHyw9cosFPNzqEgCoO54HMPJ+9RQH9IKiYM
rTPpQYUVvU0UCDicf8bTEwMfVeEn0y0USHn2Ny4ErVMGP/2fyLRTQHQ4PDVq
NwYDgRqVNj0UiF0XO3bYGQO1wMqntV8oELRtf+kudH5q9O+ouj1PAa9B42qb
DWidZOlUN/JQoVY/fFTeCIPg0czqIT4qXJYeLes3xEDG36UGE6ZCyYLCUg89
dL7yG6lNk6GCTY/GTbY6itdnsT5GlQot5QS/AQIGqnuYLVZuVOjeKCFOHkb7
tA8pqMiTCmprtgTwfiZBor+U+PK9VIhV063sfEeCkZDZra2BVCBxhhu3tZDg
SkxT19YYKjx/w75RUkqCVSl+H7ZnUCHV0ta4OZYEL9JcY8uzqPDErmS8NYIE
YRnbSLI5VMi1GG2rCSZB20V9t7cFVAhxuVUe606ChEKRQad7VNC2cm9Yb0qC
xSe3Rnc3U0HgoPLyF4IkKH6Wm1T1mgrFmplXmheJ4FydukaxkwpjiQtRtRwi
PKqPDh54R4Uy9e6AQ6iOCW23nPT6SoXjBKFnyi+IMDz8fdaXTwmKUgx3Ew4T
oVWSJRK+TgkOval/cG8Q1b0BASPZBkpwIWw4UbyXAMX1xfXVuBL4Ljn03amd
AMkx6sfEzZQg9oVHzeOnBLAa0pm/ZasE13Z8cz2fToCXj4x+9vspQVBL/6d8
YwLU7d7RYZOjBEpm/i/ZCejcUpF5NyJfCWQeejTMxSpAgfS7MzkFSlAq+Fa2
bJ8CHHvpbDV6Uwnqva9TPzsqgLGWe92JciVYK6rNUUTnoOeCAeVPXyvBqkz2
B3alPFQUx2Wz+JThkKKRjGu3HAhY2ctlCCiDq6Mjq6FODraOqFzgFVYGq/A7
mhJlcjBMaU7vFleGPxQJe+NUOZC6sCrlMFEZfmnBNfnNcuB39PbJznXKUJ4o
1364cjXIO3SHxwQrw3CJxprmI7Lg/ef65FCoMvh90iO+9ZeFuynRoVsjlEF6
0Ujv2Q5Z2NiMhSjHKsMegxDb1WxZCDX283+doAwmZ50SeLpXQROLx4NaqAwG
bhPXD2CrIJqXYfPqgzJM5qeXrc2QhiETkR7lz8qQsk7P6/lBabA5Oep65Isy
MO1X6JI9pYG64k6QzndliOJjGPqpScMrBa0zeVPKkFoY0IzVrwSirmFLmJQK
rPH8XSQ3JgXVgbZWhE0qkNDoNbxOQRKEe6PMA0tVYOvuDVfnQBR0Im6InSlH
7aWvkx/yiYKbZE/7nccqoDUxdGH/CxF4aK6969dzFQikHkxZaiUC3mU/Q8Ka
VUCzADNt2iEMVcme2VFDKnDkFPTLhwvBKD11d/aICtznmda+uE4IZOuqlJ6M
qsCZ/hXfHBcEIXCWWDI/oQJj9JS0nJOCoLD3be3hRXS94MNb9XkCqJ7e/OO4
LA1KfcKIRwb4oaA35n6hPA1ox8pER4r4oTXiVmQDkQaKUYP8XZH8oFwsxCes
RIOgvKwVFuL80CFXsypJnQZ/BcRurDbjg4WyX71FWjQQPcX3SkqaDxhbscst
a2nwUOM3fvfLEjh84iBL3JAGRYv3wwfil8CaybVGqRY0GJXsnznwmhd2nvEW
KLWmwRn/Ft8vBbwQzzjf1GlDg/Xi/feEonihd/eEvcwOGoR464UcV+aF0823
fS940KDeZjnEneSBB3vfqz72psGxdc+Ght154DOf8J93Pii+JIFSCUMe0NXb
c0ghmAZ82jrPvcYW8cFr5LTcGBoobN0gu7V/AR899nma7zANbEwv/ZLPWcAn
3PNd9x6lQfvtujVFTgs4D4nMVD9Ng/HHp9qke+dxgfm+s+eTaIB18YYP5szj
Yu/z/k6fpcEn6RsS/h7zuFwGVl2dQYOhXQSe07/mcHJ4n4pKNoov7oahTMUc
TtuWl5SQQ4NHbyt8Nhyfw7VXYI52V2mgpdiX602ew21OkMYH76H+ep6uEfOd
xXd4fbK3eECD7R/jT3zCZ3GXDbkVxY9o8CfHYOXqVbO43yLxRMRzGrg9Sd2f
3ziD7/vwcfR9DQ26/iYL9hXM4JEVObZQTwMPqQFrryMz+PEIInFZCw2k9xY8
UTScwZPsPx4NaKPB75/+rhbEGTxNM2ekrZMGxzk7SzIWp/H8n4SyrPc0qItL
Domrm8af7CFYsUZooC0mzSrfNY3XmH64e3aUBvvfhBsxzKbxl5RLq/78RPn1
25x1VHUaf/NJYaDyLw3yDu3a08Q/jX+s7DVXnKGBukaV163xKfxL9sXi4/M0
UOlaLLf7MIVP7FCI2sJPB2twWvb14RQ+rd376b4gHRhUmfrawimcZ+VFU1kR
Osg+FbC1yZjCxV7LS3yWoINBwMVVTpFTOM1c/vo+Eh2yPKPWZhtN4arK78Xe
KNLBbt915ibtKVyHPztUX5kO1wxqrkbSp/ANz+VwfjYddpWO3DCXmsItct4V
7FWjw+vrUs2fhKZwm5gs4WZNOjybOVk4uMDBXXTlus/r0aHq5okA1igH95J5
pz+zng6/v/wkew1wcP/JC/kuRnTwa00kzb3j4AdKVgeomNPhF0WHoNPEwdNo
q/kf2dOhRLVM4MAdDu7solw44ECHYMXFFzducHBqmqbFcmc6bN1CrJQu4OCl
i9ZnPdzpEObtbZl+gYPHaDtpJnvRYT6hO/VaGgc38dvb/XAvHVyCbgSPnOHg
nd1xCsuD6ODgkExdPM7BL4qefaa7jw5xt9Q3tMRxcE/jS+4e4XQ4NphwrCGW
g08WlV9/GI3at9ZUrY3g4FLxo1oeJ9H1HgkpXT4c/N3j6TdJCXToiR9qa/Pm
4JfHBaIfJtNBpHjOZsyDg2s4k6vEztPh9nk25aALB585t8ZTN5MOERc1CT+d
OHh1vb6gRzYdOuQ1r0Y7cnBbze3WD/PpkLvBgN5nx8HlfDzG+wvooHtchvrA
loP35wSnil2ng0XO/ZuXbTj4PuGEt+7FdEgDanWFFQdP+fzMS6yCDrM2mwa6
TTn4zlXNQrpP6XDPSevJJhMOrmj97pZ7FR10SIuvXhlz8HsPJ3+V19NBui9w
mgc4eNQP3vP9L+lga1rcU2LIwY2pK3TFWuiw76be/sD1HLz9DD3WvZMO+Xex
UnF9Dp5Vp0NOekOHGJPGjZPrOLj77Iba8nd0uGAScWhAl4NPeLsIi32mw24z
9el+HQ4uYZiaXj5Gh6YYgzlHTQ7eE5q3rn+cDu6PTgQka3DwvBtFvaKTdPjy
LkqnSZ2Dq0k3KLrP0GFmm95+ZzUOPmXRVZc4TwdJf+lNJaoc/Pnh/r3lPAwY
mVdjiiDbjM4ViwoywLbQeLqTzcFlFYVt1wozYIuM9c4NyH07Vv1xE2PA8jjf
0nIWBw+uUdcvl2LAL91J57tMDn42y7veDWPAeUkT6Kdz8Ij9caExFAYEdE8o
xCC72OaQMpQZwBEQlJFDZgl3R7xiMcBDzPuBGw2Nj6FflGFVFM+WJctFkGeq
xF7zajKg4c3z/nIVDt54wJS2dh0DeK2PhMsjl9i7dW41YEDdxw8/25Q5eKb6
wcP+OAM26qjsTkD2HintyTdF8e2KuCGAvMSRekrUlgHCZrad8kocfEQLtFXs
GbCD+fjrEJWDvxZ3/mzkwAARl1FiKXJuQ+q6CBcGRBy8fsEO+XjBncFzbgww
7528r4IceLjp3G1PBhQWhV+ao3BwA12+b599GVA0m5l6C5mykpQ+F8CAbiwi
Jh5ZeFzPeFUIAwxWmP7YjdxTuC/LKoIBsfpMtgJy+Kp+i/KjDFipXXj0siKa
v7/n/7YdZ0Bo7AvZE8gmrauvjJ5iQOWnigZ/ZMkTW2fJZxmgY77cUh952j2g
0CCVAQJ2kkJU5D7DU9t2pDPgTbVwmRhy8d/ntxIvMuBjwLnyATIHP9/eu6Mw
lwFDp6izrcgxxVN81ZcZ8EVog3AlsqW3mjPnOgO+e9f5XED+2pUr6l7GgHr9
PS47kVvvVjyMeciAtgQtuhXyg6Q3nhkVDAhRCTtuiHzMdEXlqyoGtObv6qMi
+5GZPsO1DCj4rNcui2w7bya9pIEBicc3gxgyuSw2YG0LA9KSv8ZwMA4udC5r
tW0bA3K2bTIeQx73f1Dn38mArRv5QgaQn1J/EC6/Y8Dkyfjp18g703a1iA4z
wELby7IEWeG+sLzfNwbYPObdeh35U1v5nsYxBlglxd/JQ/ZcIcl7fJIB+5fS
9qYgK695Zv2Fw4BB+RUVCcgjVv5ZxrMMEFpq6xCPHHj6heYiLxOu+x7wOoCs
diP08K6lTEj21moNRf5djzVXCDGB4qoREYgcuTTaO3IFEwSKAiI8kfWotPvd
kkx43Rzx0hV53rhrUUuGCTNl17Y6IccdVr3wS4EJe8ODftsim+T2Dm7BmEA4
83DZFmTBp6c0iino+q+FlpbIibMDTb4MJii2tVqYIG+WOyfbyGbChF40vxGy
xDpDLxV1JqwNvt2/Hjl9f+bCwFom4D9ZArrIDudNLY31mTDaesZcG1m+dCIj
z5AJtrGxNzSQ835Zqe8yZcKlAwVVbGR38ZmDFeZMuJkTsJ+JTFUtfLnaigmL
Uc9N6Mg3/Hk9u22ZkLKngK6E7J9QXKK1nQnincqGFOQ1N53mUxyZED7Hv5eM
fG+4LH3LbiaYesMUATlMwGOgyIMJfQXvnRWQ1yqJq4nuYQKjzqFDDvmJu29j
QwATYPzvxCrk2COrZFRCmIDZZmXJIBvl1brHhzGhJlV3qzTyiw/EOaNoJrgL
dX6VRD4512SeF8uE0v6UBglkS/kD5xeOMMF4zYdSceTXDh1rKk4ywXPxc8ly
5JSIw9GrE9H1NqnPxJDt09kNEWeYEFTU0COK/K7jhJtWOhNqJ2doIsgXJ7SK
Uy4wQSlV2lUY2VWif2b8IhOar/68tAz5y2aDtKIrTLCjuGkJIV8LGOkTKWQC
VdA5QRDZJzGd7XuTCemXH44IIP9oHH+hfJcJA67aFUuRS75ekoovZYJZxjU2
16GClrsHypmwuwu/xo88ZXJ1OvcpEz5WT1/nQ46pyD1aW8UEtc4delzzaGSJ
jdQyoVhN8/US7nginSFrNDHBRCFZiOvT50/d2t7ChIi06pu8yMtFj2lHt6H2
HS9tuJaZjtxU+4YJC4olhTzIWUGhHV/fMUHI1cCBa8JQwC6xj0z4YjklwjW1
wz1k+xcmaBWcjVkkcXDNIqsLX8eZsCdO89AC8gPKRorYJBO+emJmXOtlGRWp
c5jw09ZpBdfGJ3SqouaZ4HjV9/o88ot5NctcHhYM60tEcr0pjNlVw8eC0OGi
TVzbuGEjosIsOFUYODGH3PlGLlRdjAUxd4MauXbYLD1vL84CeQrhMteu+sIS
uTIslE8dB64DpSd11SksGPM42jWLPJHwo9pemQUfw6Ufch2+ZMQqis6C2w/e
ZXMd8/PD7hpVFkjKNnpzzePd821YgwWG7m+suT7W2x4mqsMCt4pBba4TGutP
2huwoGvpkBDXy6FaMgpnQeJwze8Z5JQHTy7mGKN4Ig5+4jrryt2SYXMWvFR3
esT19YPZPQfsWWD6fiSca9bkefccBxZ8X1HhzXWJ79nRaicW3BOmO3BdviOe
R9SdBVVmzw241ms5dFrNiwWvVvSpcv3UJGql/V7Un/hxCtcv1INoOYEsiFLc
LMq1xXWfe9UhLCge8eTlupnoaTAcxoIe1+9/p7n5FXG0UYtmgZiQzgDXA4PG
kdUnWJBz2vk518a5LZcZCSzYfP9jOdd5DjubU5JZYJtVeYdrl6YQRY/zLBh4
HZ/HdeWxeaumTBZkXPS5wLWC4akIzYss2Pk+J4XrdyV5r/iusOBa0mg81+t8
WRy/ayyIvTlziOtMykNy5w0W8LVYRHG9Pb11f0EJC+5P3AjiumyLU75oKQv6
Lcp8uV65bLgprJwF0r84Xly3Ry9gpk9ZsP6LzC6u1bVPWxZVsaB867gD12d/
SO+XrmMBVXHajuvNbuymwSYWrKo7Z811kdyjP9atKP868hZci3aaYA/aWeDP
02TG9Usz5/Djb1nwoC0TuKbzfM390csC/rDS9VyffBT6cnsfCw5Uj+txbcZK
IKkMsyDYoFKb66uDMhZnvqH2D5aaXPPnXg7jjKHnuTKpxnW1xOPG+kkWfDBP
YXFNbjKdVJ1iQchsPIPrw8faiJmzLAiIPkfj2pDzNXTvEjbkJ4xRub5UEpbz
eikben8aULie8+Fp1F3GhpyqfDLXj3tXEZeJs8FpKJPI9er0K+YhUmyoZNAI
XEduUQ19K8MGkb5aea51qs0abhDYQElUWc31pJYLIYrKBtmGahmu7xWG77Ng
smF3SOZKroPlkurlNNgQ6HVTkus1SQUK33XZkCb4Q5zr0cWKkAqcDQU5Fiu4
vrmv40WCGRuU71WLca3ssCSEZceGE3ulRLi+vF5dvtmNDd8XOEJcU+LOPz4e
yAZVCStBrgteTDtCNBvunu1ZyjVVxGV6+gQbFOtv8f/L95bqzPtpbEiXfcTH
9bWe02+Ui9mw+qTmEq6vu22TyapH8Xxn8P6LJ/RL6uEZNmzxbV2c4o6H+HCJ
Pew1cHTlnwWuswL812ifWwNh4tf/+YS9hyXfnzWgabznnz9mxkWZuqmCalf8
P2v35t840awK7u2X/vmtiE6V+Wo1ePIm858z6dlFzZZqkNF98Z9Fw1deSYxT
g46Lhf986HlSpuUjNbDKufXPQwG/iCI/1SCU/J+t5e2vvqSqwx/P/+KpN0nm
+bFdHcKKr/6zUWC9k8QpdRBMLfjn4LqVzwOfqcPy3v/acxXcqa/+qMPzH9f+
uf/nsV1JNA04ef6/+1NrCtM3O2mA+MR/3jlVuls8SQPs///8Z9nVjPanGqC5
8F979NmB+eZJDZh9/p+9f/O3NTI04bb3f/Zsn42k79KE3/z/2f3uBHbqjCbY
XP7v/mfbRZNq6zUh0+g/P/2tPL24qAmdC//F+z9RbQAF
          "]]}, Annotation[#, "Charting`Private`Tag$205069#2"]& ]}}, {}}, {
    DisplayFunction -> Identity, 
     Method -> {
      "DefaultBoundaryStyle" -> Automatic, 
       "DefaultGraphicsInteraction" -> {
        "Version" -> 1.2, "TrackMousePosition" -> {True, False}, 
         "Effects" -> {
          "Highlight" -> {"ratio" -> 2}, "HighlightPoint" -> {"ratio" -> 2}, 
           "Droplines" -> {
            "freeformCursorMode" -> True, 
             "placement" -> {"x" -> "All", "y" -> "None"}}}}, 
       "DefaultMeshStyle" -> AbsolutePointSize[6], "ScalingFunctions" -> 
       None}, DisplayFunction -> Identity, DisplayFunction -> Identity, 
     Ticks -> {Automatic, 
       Charting`ScaledTicks[
       "Log", {Log, Exp}, "Nice", WorkingPrecision -> MachinePrecision, 
        RotateLabel -> 0]}, AxesOrigin -> {0, 0.}, FrameTicks -> {{
        Charting`ScaledTicks[
        "Log", {Log, Exp}, "Nice", WorkingPrecision -> MachinePrecision, 
         RotateLabel -> 0], 
        Charting`ScaledFrameTicks[{Log, Exp}]}, {Automatic, Automatic}}, 
     GridLines -> {None, None}, DisplayFunction -> Identity, 
     PlotRangePadding -> {{
        Scaled[0.02], 
        Scaled[0.02]}, {0, 0}}, PlotRangeClipping -> True, ImagePadding -> 
     All, DisplayFunction -> Identity, 
     Method -> {
      "DefaultBoundaryStyle" -> Automatic, 
       "DefaultGraphicsInteraction" -> {
        "Version" -> 1.2, "TrackMousePosition" -> {True, False}, 
         "Effects" -> {
          "Highlight" -> {"ratio" -> 2}, "HighlightPoint" -> {"ratio" -> 2}, 
           "Droplines" -> {
            "freeformCursorMode" -> True, 
             "placement" -> {"x" -> "All", "y" -> "None"}}}}, 
       "DefaultMeshStyle" -> AbsolutePointSize[6], "ScalingFunctions" -> None,
        "ClippingRange" -> {{{4.0816326530612243`*^-7, 19.999999591836733`}, {
        1.4453058183318148`, 12.697715446167699`}}, {{4.0816326530612243`*^-7,
         19.999999591836733`}, {1.4453058183318148`, 12.697715446167699`}}}}, 
     DisplayFunction -> Identity, AspectRatio -> 
     NCache[GoldenRatio^(-1), 0.6180339887498948], Axes -> {True, True}, 
     AxesLabel -> {None, None}, AxesOrigin -> {0, 0}, 
     CoordinatesToolOptions -> {"DisplayFunction" -> ({
         Part[#, 1], 
         Exp[
          Part[#, 2]]}& ), "CopiedValueFunction" -> ({
         Part[#, 1], 
         Exp[
          Part[#, 2]]}& )}, DisplayFunction :> Identity, Epilog -> {
       InsetBox[
        FormBox[
         StyleBox[
         "\"m = 3506\"", 24, FontFamily -> $CellContext`Arial, StripOnInput -> 
          False], TraditionalForm], {10.8, 4.5}], 
       InsetBox[
        FormBox[
         StyleBox["\"non-discriminator\"", 24, 
          RGBColor[1, 0, 0], FontFamily -> $CellContext`Arial, StripOnInput -> 
          False], TraditionalForm], {7.3, 13.9}], 
       InsetBox[
        FormBox[
         StyleBox["\"discriminator\"", 24, 
          RGBColor[0, 0, 1], FontFamily -> $CellContext`Arial, StripOnInput -> 
          False], TraditionalForm], {5.1, 10.}], 
       InsetBox[
        FormBox[
         StyleBox["\"A\"", 24, 
          GrayLevel[0], FontFamily -> $CellContext`Arial, Background -> 
          GrayLevel[1], StripOnInput -> False], TraditionalForm], {19.3, 
        14.3}]}, Frame -> {{True, True}, {True, True}}, FrameLabel -> {{
        FormBox[
         StyleBox["\"Density\"", 16, StripOnInput -> False], TraditionalForm],
         None}, {
        FormBox[
         StyleBox["\"Time\"", 16, StripOnInput -> False], TraditionalForm], 
        None}}, FrameTicks -> {{Automatic, Automatic}, {
       Automatic, Automatic}}, GridLines -> {None, None}, GridLinesStyle -> 
     Directive[
       GrayLevel[0.5, 0.4]], 
     Method -> {
      "DefaultBoundaryStyle" -> Automatic, 
       "DefaultGraphicsInteraction" -> {
        "Version" -> 1.2, "TrackMousePosition" -> {True, False}, 
         "Effects" -> {
          "Highlight" -> {"ratio" -> 2}, "HighlightPoint" -> {"ratio" -> 2}, 
           "Droplines" -> {
            "freeformCursorMode" -> True, 
             "placement" -> {"x" -> "All", "y" -> "None"}}}}, 
       "DefaultMeshStyle" -> AbsolutePointSize[6], "ScalingFunctions" -> 
       None}, PlotRange -> {{0., 19.999999591836733`}, {0., 
      15.424948470398375`}}, PlotRangeClipping -> True, PlotRangePadding -> {{
        Scaled[0.02], 
        Scaled[0.02]}, {Automatic, Automatic}}, 
     Ticks -> {Automatic, Automatic}}], 
   FormBox[
    FormBox[
     TemplateBox[{
      "\"F\"", "\"\\!\\(\\*SuperscriptBox[\\(F\\), \\(*\\)]\\)\""}, 
      "LineLegend", DisplayFunction -> (FormBox[
        StyleBox[
         StyleBox[
          PaneBox[
           TagBox[
            GridBox[{{
               TagBox[
                GridBox[{{
                   GraphicsBox[{{
                    Directive[
                    EdgeForm[
                    Directive[
                    Opacity[0.3], 
                    GrayLevel[0]]], 
                    PointSize[0.5], 
                    Opacity[1.], 
                    AbsoluteThickness[1.6], 
                    RGBColor[1, 0, 0]], {
                    LineBox[{{0, 10}, {40, 10}}]}}, {
                    Directive[
                    EdgeForm[
                    Directive[
                    Opacity[0.3], 
                    GrayLevel[0]]], 
                    PointSize[0.5], 
                    Opacity[1.], 
                    AbsoluteThickness[1.6], 
                    RGBColor[1, 0, 0]], {}}}, AspectRatio -> Full, 
                    ImageSize -> {40, 10}, PlotRangePadding -> None, 
                    ImagePadding -> Automatic, 
                    BaselinePosition -> (Scaled[0.1] -> Baseline)], #}, {
                   GraphicsBox[{{
                    Directive[
                    EdgeForm[
                    Directive[
                    Opacity[0.3], 
                    GrayLevel[0]]], 
                    PointSize[0.5], 
                    Opacity[1.], 
                    AbsoluteThickness[1.6], 
                    RGBColor[0, 0, 1], 
                    Dashing[{Small, Small}]], {
                    LineBox[{{0, 10}, {40, 10}}]}}, {
                    Directive[
                    EdgeForm[
                    Directive[
                    Opacity[0.3], 
                    GrayLevel[0]]], 
                    PointSize[0.5], 
                    Opacity[1.], 
                    AbsoluteThickness[1.6], 
                    RGBColor[0, 0, 1], 
                    Dashing[{Small, Small}]], {}}}, AspectRatio -> Full, 
                    ImageSize -> {40, 10}, PlotRangePadding -> None, 
                    ImagePadding -> Automatic, 
                    BaselinePosition -> (Scaled[0.1] -> Baseline)], #2}}, 
                 GridBoxAlignment -> {
                  "Columns" -> {Center, Left}, "Rows" -> {{Baseline}}}, 
                 AutoDelete -> False, 
                 GridBoxDividers -> {
                  "Columns" -> {{False}}, "Rows" -> {{False}}}, 
                 GridBoxItemSize -> {"Columns" -> {{All}}, "Rows" -> {{All}}},
                  GridBoxSpacings -> {
                  "Columns" -> {{0.5}}, "Rows" -> {{0.8}}}], "Grid"]}}, 
             GridBoxAlignment -> {"Columns" -> {{Left}}, "Rows" -> {{Top}}}, 
             AutoDelete -> False, 
             GridBoxItemSize -> {
              "Columns" -> {{Automatic}}, "Rows" -> {{Automatic}}}, 
             GridBoxSpacings -> {"Columns" -> {{1}}, "Rows" -> {{0}}}], 
            "Grid"], Alignment -> Left, AppearanceElements -> None, 
           ImageMargins -> {{5, 5}, {5, 5}}, ImageSizeAction -> 
           "ResizeToFit"], LineIndent -> 0, StripOnInput -> False], {
         FontFamily -> "Arial"}, Background -> Automatic, StripOnInput -> 
         False], TraditionalForm]& ), 
      InterpretationFunction :> (RowBox[{"LineLegend", "[", 
         RowBox[{
           RowBox[{"{", 
             RowBox[{
               RowBox[{"Directive", "[", 
                 RowBox[{
                   RowBox[{"Opacity", "[", "1.`", "]"}], ",", 
                   RowBox[{"AbsoluteThickness", "[", "1.6`", "]"}], ",", 
                   
                   TemplateBox[<|"color" -> RGBColor[1, 0, 0]|>, 
                    "RGBColorSwatchTemplate"]}], "]"}], ",", 
               RowBox[{"Directive", "[", 
                 RowBox[{
                   RowBox[{"Opacity", "[", "1.`", "]"}], ",", 
                   RowBox[{"AbsoluteThickness", "[", "1.6`", "]"}], ",", 
                   
                   TemplateBox[<|"color" -> RGBColor[0, 0, 1]|>, 
                    "RGBColorSwatchTemplate"], ",", 
                   RowBox[{"Dashing", "[", 
                    RowBox[{"{", 
                    RowBox[{"Small", ",", "Small"}], "}"}], "]"}]}], "]"}]}], 
             "}"}], ",", 
           RowBox[{"{", 
             RowBox[{#, ",", #2}], "}"}], ",", 
           RowBox[{"LegendMarkers", "\[Rule]", "None"}], ",", 
           RowBox[{"LabelStyle", "\[Rule]", 
             RowBox[{"{", "}"}]}], ",", 
           RowBox[{"LegendLayout", "\[Rule]", "\"Column\""}]}], "]"}]& ), 
      Editable -> True], TraditionalForm], TraditionalForm]},
  "Legended",
  DisplayFunction->(GridBox[{{
      TagBox[
       ItemBox[
        PaneBox[
         TagBox[#, "SkipImageSizeLevel"], Alignment -> {Center, Baseline}, 
         BaselinePosition -> Baseline], DefaultBaseStyle -> "Labeled"], 
       "SkipImageSizeLevel"], 
      ItemBox[#2, DefaultBaseStyle -> "LabeledLabel"]}}, 
    GridBoxAlignment -> {"Columns" -> {{Center}}, "Rows" -> {{Center}}}, 
    AutoDelete -> False, GridBoxItemSize -> Automatic, 
    BaselinePosition -> {1, 1}]& ),
  Editable->True,
  InterpretationFunction->(RowBox[{"Legended", "[", 
     RowBox[{#, ",", 
       RowBox[{"Placed", "[", 
         RowBox[{#2, ",", "After"}], "]"}]}], "]"}]& )]], "Output",
 CellChangeTimes->{{3.8560470324817142`*^9, 3.85604709268296*^9}, 
   3.856091469308979*^9, {3.8560916098246927`*^9, 3.856091744467442*^9}, 
   3.856091776251717*^9, {3.856091840798979*^9, 3.8560918522908154`*^9}, {
   3.85609191866352*^9, 3.856091972371945*^9}, 3.856092045159687*^9, {
   3.8560920789523497`*^9, 3.8560921103504543`*^9}, {3.8560924259915733`*^9, 
   3.856092461733008*^9}, 3.8560927995345087`*^9, {3.856092856561363*^9, 
   3.856092868060134*^9}, {3.856092948424127*^9, 3.856092963607534*^9}},
 CellLabel->
  "Out[2225]=",ExpressionUUID->"f5add7f9-cfb0-408f-ac51-09f3e059d232"],

Cell[BoxData[
 TemplateBox[{
   GraphicsBox[{{{{}, {}, 
       TagBox[{
         Directive[
          Opacity[1.], 
          AbsoluteThickness[1.6], 
          RGBColor[0, 1, 0]], 
         LineBox[CompressedData["
1:eJwl1nk4VVsUAHDhUYZMRTIP3XOnzMlQ7ZUoIaFIM5cos0qEPM8sQ2We4lxk
vEQlmhQqyRRFppQpkUpCkfLOrb/O9/vOWXuvs/ba37cUGJ5WJzg5ODiiVnBw
sJ9Xgxg86o6Z20xjyjZvzw5Bj1/Kmx2QP49qD8v0ujBD0PLT2lB5+WgUbbmN
Lzk/BF19FCf3j3w6WsyOl/5YEoLctvq4f5crRgcqJXmyq0PQy58nk6bl7iDV
zCg+uY4QxNs/jH2Sa0Lffg8NxHOHIubzHO+Pcr2oukCUruIeisqvR/e7qUwi
qnobdtw2DDmjjvSp09/QqrhGnc/bwpHHGGXkVvkCWmnmXMVLj0B8CmHYWx0O
6PivnztHLxLFCzdTmXZcIHet+WO7YRRi9O9/yNXCAz+EtFcm+UQj7ydhDE+M
Dy7UmgtP3riIKr0E9q3bLQgS8qvau6ZiEDPAdVLtgDA8KGrh5TgQh0Jylixn
p0Tg17FTo3MP4xHHy3dw318MFm40FSxJX0aks05++6lr4b91U7LeC5fR6Fyq
Df8DcQh7kXyl8vUVZDLmciHBex1s3lB4/uqbBGQ+epkmK7se+KpWtD77nogm
GxjBz8qkYLdmZEuyZDJSEemW2XFcBkZroqsEfVMQH5qzH/gmC/P71HpSxlLR
rk+Hvitay0PX/iTpJ8XpqKfeccUhugIcffxgVRQrE1VFPT4mP6cAYjO3Mk8M
XkVFJs3rIn8owA3Os2k1H66iDIHOzk8/FeD00VAxsW9XUfDltzvvcSqCl9ep
gkHebGSWtqhiI6wIKeFq9A71bDRcqLYcQ1ME8aD2LbTIbLS6MSvnu70ixHac
+fx1cw5y+sfnXVubIkSE/FD6chBH6+WaXv/sUAQk6xxZfxxHbToy7eQuRWhw
ldLPOIEjbbcnD0L6FYHxjX7NxhtHPC/XZmp/UAS7CI8V3NE4uobfts5eoQTq
GYeeat3B0aj+j+fuWkpw2OLfq6tlmMjhdECVQIYSbFPftcT6xkTaGoNVlKtK
sHgTpSYvMhHfDNzeiSuB2oV2/9AVuajCm6c6uEAJzvYwVTyFctGS15Wa2RtK
MP5ctTWClotSPAvvDTQrwQOtiPG7jrmoye1lHeuXEvzgt+Wz6c9Fqs60NjN7
ZcDwjJumfXlo8JScZ5mjMqC6Cf3jI3ko1k1MePVJZYiuKNXxn8pDE94/Lds9
lGFH1AX86e88lBfY3GUZqAxijquz7ijlI4kE1zc2qcrQcnBTKL9nPlq+Xzpl
16oMS9/WPDnLfw21i9L5fXQ3QP29dWaFhwvQvfKQTDoXCc7cDi2kSBUjHjPr
9ak8JDiinVBQhRUjywksfQUfCZyuXI0z1CpG40qtKd3CJEA9tjYue4qRWLpE
QrAsCRoqT8m++LcYuYayol7pksAcf7ejY7QYSdl2+wR6kcCgLk47q6wEOc0V
zb4/QwLjMcMBjrslqDIh4IylLwlaLlUKH3tagna1ynuTgkgwbRnFxfG2BJ0x
cHV7EUOCjg19Qp1CpaiZzuGgXEiCDbruITKepUj8eedQfAkJVO56mD7yL0X2
ztfsFspIkOCfy7SIKEXfmSbH2m4RNllnpn21FClJJB/0qyfByncvbBabSlHA
CqpFyxsSOJZpibnLstB7Q/4e0hAJ/PxksvTILGQRNXX8v1ESSKwXMhpVZyFl
oeue2h+JepxYTX5qyEIt0lqX8B8kSLv31ibtJAtp262V+PmTBKJxmpFS3iyE
581nWy+T4NO3uFfu51nIh3qnnI8HA5P5EfCLZiFZnW1tZ8UwiNX285wqYKGo
ADmbdnEMtsspzFSUsdBMLccgZT0GAgvYguYtFmo0avg0KI9B3b6kJddHLKQR
ne+jq4xBryGISj9loayW8F+JGAYeShotwc0s5LXPWHC3Cga50luSj3axUF8K
JTlPHYPZs/HUF70sZNjHJ/NbC4Ob4+MuU29YqFxmKt9WB4Mv17P9rg+xkKR9
K/2mPgbTcR9txMdYKCy//JYgwkAz2uSHzAcW+jx+actJAwwOScxrNUyykC3N
+3G9EQaVh2VaOD+xUL2HlZnMbgziAlVCej+zEP2G5itfMwzWq8pLG06zUMrc
miOdezGwiI3SQl9ZiEN3foS+D4O9p1tMGwm7Br52jbTBYKojqKeHcPfDmm9D
BzFouLjaxoswcGUEbDmKwWnz4zIXifVKdgZwpdphIEs2Oq/4hYXWXDwS89UB
g7usnPpNRD5BrVvFzJyJeszA5kdEvh+E5TILXDDo6kzgqR1nIav9HEorPIjv
Q9sP0EZZ6EHqUMlhbwycBwz3c79jIXJ/vcbtsxiczzKVMepnoQTZ/LvCfhi4
d9ObJ4j6LtmHG7gGYACzePjndhZyuub0/EkQBnkXt3rvbWKhFx92WcmHYPD9
+UDpynoW0qNT+vzDifj6tQzxuyyU78nH6IrCoH6LdtPZShYSuvlxQjUWgwvu
3QryRSzkP9/iffESBuEG6XfWZLPQqG75wmgCBkke+jx7E1mo5pHXqox0DJbp
cDcigIUUua2uzGZh8JajyPuCBwvF7tKU3ItjcDGp6jzLjoXs2+bI3IUY3Ari
LSs0IPpZ5HXFsRIMuickznloEP1sXaNzpwwDmfa11xkKLMQ34G/scQuD4+pC
PM1LpUjbt1jwUjUG+9wOaiROEvdPtKfz+l0M3Nwj5q++LkU1xpuOfn2EQRt3
spjf9VI0OuKgKPoYg/iwud07M0qR0L8J4xqNGKRvLeC2DitFTlVfvM+2YmAu
uGNay6YUJVjIbk5+gYHQFYYF77ZS9OCj2VLVSwzsuALLpTeUojWKJRHfe4l6
bygwEP9aguriHTP932NgxOTPCQkuQVOURLvMCSL+82/BIkYJWvekbsP9KQyC
vte0bDAsQR4/ZSt+zWCge/PCiP4/JUj6ZO/j4GUMTmXcDHcILkZ+280/R6wj
w917fgwzuyKUPxB4s1CKDCuST0Y81itC7b6lfs9kybDaaPA859oiRCpfycW3
gQx4mvizb88K0cv1DRJx6mQwrOr6h6VaiFRmN29PNCFDqEU8pzNHATp0yYnn
1h4yTNob3jnXfw2FU5ObX1mQoVPn9I6e29fQgN2MtfgBMtAMQ2vKPK6hi60s
l3QHMhQufhU7OJKPxgoUknICyeC1ruqi/lgemgobWuAKJgO31HbOnCd5aIbB
PH4ylAzFjJnkOwV5iENOgaZ+kcivY8PH9a55aH2qfH19KhlKVR+tKljKRQo+
7zAskwxftPgd3wznIvI+PC4mmwyk17Q7bU25aJOQ/MH918iQUmnZ0Zueiywi
5abHbpDhXH5/0GGDXHTgxFtrk9tkaFS/PKGikouO7ci5V36HDC6B1ytL1uci
12XZSN9HZFBJC3wbP8dEp98MTvU3EPlsnKicHmEiv3vZVtBIhjXDNk8/dTJR
hK+s7Ko2MtzQ1EssvcFEcdaDoe4dZHCozhA+kcdESZrZEx2vyKC8neVQmsRE
zC8yVRn9xPciFTXtfkx031nGjD5BhilLfnWhXUzUYPSm8vIUGc4Ibyhu1Gei
50pXJea+kOGqwsbIL2pM9Pqt9MiDeTLwzbib/ivNRIMPBowVF8mgdEdx+ztR
JhrNzCqP+EWGVYygB7mrmGjmgLT/Xm4K6K0zX4N+4Ghh08Dbm7wU2FVx5D/R
aRxxrMkyWsdPgZTLthl6H3Ak+EJKZEiEAr0HXtUF9uKIbCxVdFqOAkOqz1v9
HuJIldQv+FqRAuHcXYs4MZ9oc2ee0SdRwNFFp5r3Fo52PFqPuDdSIPYAwyyy
GEcm2X35J9UoIBP4/GJmPo4sAjP4WjUpEPnmpeJYDo6O6azvTtajQNJS+rJQ
Ko5OiPfpL26lQHokGX1KwJHbbDrz2HYKVC8yWr/H4+h8haQ7ZkwBkYJ1V+Ii
cRQc39sZY0oBo4U9pmvDcBThlq4zbU4BTpMTRxuCcZREluS+Y02BRKEQo1h/
HB05RiocsaWA0rvdqa98caScpGmy+ggFctOXVHR9cHRrec9lBwYFHnLS2qy8
cBS46bBm/AkKvBzNvf+PB44MXU9215ykgMtOhdoXrjh61R0ivdqTAnHKFVql
zjjKErj8UOc0UV/rgv4aYt5zNLjKcPChANWfZ6HPAUezZdVFNQEU0DqRfuig
HY7Ewqe0HKIoUGp8oohyCEd9dxdex8VQ4Fpo78MntjjKneYJqImngDN6dsnr
AI40jijUCSZTQDdc6OeX/ThavKLiqJNGAZMv8T4N+3BU36jP65BJgZW+0055
Vjiy0rTZU8OkgFmDb3GEBTGfnnKYHs6ngGhaL3f0XhwNZ3slChZR4Nz5tI/J
5jg6zRfTyyinQECFbF6rGY4Shh6eELxHnNc5qaLi3Tg6JNG6UqeWAjXlR8hz
xjhS3NNXyqijwKP9JDVjwjdqZr9WN1LALZSazrULR/6fVyQPP6dAR+MFR9ed
ODJQFtIRbKNAjCE1ptcIR52XKEGMVxQw+Kow2GiIo4wn2gpxrymwwJkWs4sw
4+eOx9V9FLi9ySKlZQeOZpyO8QkOUWCTccO7MQMciWxLTKn+RIHrE63pe7fj
qOcMrjs8TeQTM+c+CzjCi8sGBGYJf5kXvUpYbe0zRcYiBfxKDVQWEI5+mHQ9
if1FgfZ5XltiGkKPgodPVnNQIW7m6B0GYYuppXIBXircr+7J6NmGo3WKfFab
+ahg+cuxL5XwuwMSc/aCVMjoxV4cJOzVoK5fLUaF9Lg217GtOLqc4dRoL08F
fx2Pf9cR9j0XciZQiQpGLyqdP24h+t8qWy6VRAVH863UR4TpfN2+LXQqqKlZ
fvUgLPb+q9K4KhXcd2zuMCa8WCf4YoUmFdp46AbKhJvOG5E36xL7k8VS3urj
qMLa/pXlFiowjVYdekg4Tf1CsBuiglC3rDdO2GniVg/TiAqMC4ftnQhzHlSO
FrCiwn5XofFlPRxNaMEmzJoKnhdn+j8QfiF8ZGi7LRXGqowbOgnnPEvU9T1G
haiQtu3FhCPyr49dsafCv7XDT5IJewQ3X2E5UmFfn6BEKOEtOlyTQy5UeGg6
//s4YaU1cilL7lQIeRYZvpcw37SegYQ3FbZwnbmDCPcUns4w86WCrXqzgCJh
H4lhk+pQKuhorSz9pEvc32+/5jsiqKDOazcyRNiwXTJvKpo4j8ni1G7CopGW
PxUuU6Gc0+F4HeEFhnvhlkQqHGMYnaom/G5b9L4DKVTgMJjpLyNcPv+oNDaL
CjvebJrMJJzcOXCgMIcKVqVlFxIJB5b/4KrPpULfCPNUDGFTJ7Uj34uoUH3F
YEsg4Q9dOQKMKiqU5p/0tifcXnmvJrCGCnxWb10OE74d99ox9R4VzvjfzLMm
HGYk9KCljkrMM0+fmRB2VaCdGn9MBZlLEhVGhK1+7VzL+YwKIjfbWoCwQlWQ
++Y2KpxP6rq6mfDKKxmSVh1UyNqjY65JeNrt9hO3V1TgX9VBUyVcq/xZJreP
CtN84IwRPpR0tE1gnArHg2YqJAlL3+STcp2kAoUedlCc8NuOauemT1QIrB/C
xAg7ComuiJilwjhpTlWQMEnl4Z7R71QY6XNx4iM8YeaWYfCTCsjA4z4vYY+L
TzWXV9Cgm3NHPSdhteIzwUf/oYEvb5QnB+FvjfKt91bSwKZ29ebfOjjy+yfA
yU+IBu8mFYUXCespk292i9IgXiZd7gfhXwZdy1riNPCxUDKaJxwSrJr+VZoG
R2Nl2mYIG+YMjO2Vp0FzdLvqV8K8tdEa5Uo0mNm9Nv8L4difI80uVBqk1mys
myJsvv7KuqaNNPhU+8n5I2ER3W0nMHUabEh7LjNJOOVc2u+RzTRgff3v1jhh
22QjUwN9GgRUayW9Jyx1ayYV30aDegXf4DHC+Fcz9aNGNHjvNRk4QpghvHjh
njEN+O+nxw4TVlYtfC5pRoMH4daFQ4SL3VY4dlvRQLNiz+Jbwm4x5RVaNsR6
qQXqbKuUHP6VcJAGVct93oOEb4xXpey1o4HpbQX+N4TP8jiMlDnQ4Mn1VQ4D
hDdvEFYTcKYBn5lXfT/h+wyXpmfuxPpXklL7CAf9JyGOedMg4/QlAba3448Z
4WdpcHzbochewk/fyC5tD6BBTfxsXA/hqKVmYzyIBj+CgiTZNpU6n/z7Pxqs
1fpe/JrwC9uXKveiaNBozt/TTTjBNzhAMpYGTWV+59i2Ttn4zPcSDRbqGyTZ
7nsZaa+VQgNRUX73LsJZM1rlCek0ENojJs32cZHhxeksGjiDSNsrwqPmW5LK
8mjA0x6tz3aB+8Q7/kIaSIY0fX9J+FRsykaXEhq0vtlfzfbnpumnpEoi/uEq
xPYPw2sLObXEeU1buXQSDryXE/q4jgZr4t22ss2hkSE48ZgGIZ+lRNnmlbuk
oNFMA/KowKMOwheTo0tt2mjArTmSzvZqgbBNAR00eGbZ6cO2+ILf7sevafAx
7Jcm2xmeZ15+6KPBtgE9cbZl3rsfFRykwbHoxMUX7PN/yfC2GaXBkLLrU7Y1
y8zSP0zTQHGsmsH2baVdSoKzNLAOYJqwrZexvUz9Ow1sZa9psm0QqV3n/4vo
j70Rq9h++kvNNIeDDnrV43PthHefpXU1cNFhm+7UMNsW9vITAnx0UNOYf8D2
q9frz6gL0mHL0hEW27bma39ZC9PB5v2bTLYHHgtF+ovRob02P5bt4/p8Ijni
dFjY9yaI7eFK7swGSTpsOHvzNNtO5GXlD9J0uPbJ6iTbk9kL5QLydJAX9D3O
tsfaWR11JToUNprasD0T87nemkTsX5JnxrYP54SZP4UO8S0xBmwHfnlj16BK
B5Lq9o1sczj1TI5r0KEpm6zIdthA51kBbTok3tghwXZMU2OU9RY6KB6Q4mZ7
NdSL+iM6+Orp/Gxj9+Pt+1nZBnToWXF4hu2MvMqKcWM6dD21f8u27HqWnoAZ
HbS1UrvYZl4ueKy2lw6ClPYWtpV5mebWVnTIzd76hO2iC5k9562J/OPFH7Jd
fSCcQ4BBh+ap9bfZfqruSc72oEP/nsAitltlHbeMn6XDzGnNbLZf8R+0UAug
w+C778lsj4wZ+NVH0mF62TiM7WPN3ooOyUS92+56sd1Xgbdw5dHBNsrak22b
lPZz+RV0ECgLO8F2Z8BveaNaOmRYhR9h+/nOIz4RvXSQmWFasl0vcrepcZb4
37qo3WzfKPQ5bULbCPdDdhiwnbtVXarVfiNEJWpu/fN/9vvEMxo3wuE4Sz22
y8J9RJw3qkCLZKjun/q5u6lsuqIChREn/zjS2sGUa04Fou9b/vFgWoi/kb0q
hHkf/eNNA8ziyFZVACenP+7l164zllQDHT/HP06jZJa1mqrB/MSJPxbwWZMX
G6IGWR9P/fG/j+LSTO+owbKz6x+/d/8qy/9FDVbp/PUeKetrz5XVoVrd5Y8b
DeM5Ptuow92Nf+O3ezQeFolWhxf1f/P1erLmkcdDdZjX//s+R5qh3DKnDtuY
fz38JexoHFkDbg/+tXJDYYr5YQ1o4vi7/qEft+yE4zRghP+vL2+sp3bWaoDC
P38dcHnkV+usBvh9/hvv9I27o4mqCWta/9qx86cf5agmzBb9NaNyRj76kiYE
hf315U6BuMeNmnDf7q9rv5EWlpc1gcf4r/8HF8cEuQ==
          "]]}, Annotation[#, "Charting`Private`Tag$205696#1"]& ]}}, {}}, {
    DisplayFunction -> Identity, Ticks -> {Automatic, Automatic}, 
     AxesOrigin -> {0, 0}, 
     FrameTicks -> {{Automatic, Automatic}, {Automatic, Automatic}}, 
     GridLines -> {None, None}, DisplayFunction -> Identity, 
     PlotRangePadding -> {{
        Scaled[0.02], 
        Scaled[0.02]}, {0, 0}}, PlotRangeClipping -> True, ImagePadding -> 
     All, DisplayFunction -> Identity, AspectRatio -> 
     NCache[GoldenRatio^(-1), 0.6180339887498948], Axes -> {True, True}, 
     AxesLabel -> {None, None}, AxesOrigin -> {0, 0}, DisplayFunction :> 
     Identity, Epilog -> {
       InsetBox[
        FormBox[
         StyleBox[
         "\"Discrimination frequency\"", 24, FontFamily -> $CellContext`Arial,
           StripOnInput -> False], TraditionalForm], {9.5, 0.5}], 
       InsetBox[
        FormBox[
         StyleBox["\"B\"", 24, 
          GrayLevel[0], FontFamily -> $CellContext`Arial, Background -> 
          GrayLevel[1], StripOnInput -> False], TraditionalForm], {19.3, 
        0.9}]}, Frame -> {{True, True}, {True, True}}, FrameLabel -> {{
        FormBox[
         StyleBox["\"Frequency\"", 16, StripOnInput -> False], 
         TraditionalForm], None}, {
        FormBox[
         StyleBox["\"Time\"", 16, StripOnInput -> False], TraditionalForm], 
        None}}, 
     FrameTicks -> {{Automatic, Automatic}, {Automatic, Automatic}}, 
     GridLines -> {None, None}, GridLinesStyle -> Directive[
       GrayLevel[0.5, 0.4]], 
     Method -> {
      "DefaultBoundaryStyle" -> Automatic, 
       "DefaultGraphicsInteraction" -> {
        "Version" -> 1.2, "TrackMousePosition" -> {True, False}, 
         "Effects" -> {
          "Highlight" -> {"ratio" -> 2}, "HighlightPoint" -> {"ratio" -> 2}, 
           "Droplines" -> {
            "freeformCursorMode" -> True, 
             "placement" -> {"x" -> "All", "y" -> "None"}}}}, 
       "DefaultMeshStyle" -> AbsolutePointSize[6], "ScalingFunctions" -> None,
        "CoordinatesToolOptions" -> {"DisplayFunction" -> ({
           (Identity[#]& )[
            Part[#, 1]], 
           (Identity[#]& )[
            Part[#, 2]]}& ), "CopiedValueFunction" -> ({
           (Identity[#]& )[
            Part[#, 1]], 
           (Identity[#]& )[
            Part[#, 2]]}& )}}, 
     PlotRange -> {{0., 19.999999591836733`}, {0., 1.}}, PlotRangeClipping -> 
     True, PlotRangePadding -> {{
        Scaled[0.02], 
        Scaled[0.02]}, {Automatic, Automatic}}, 
     Ticks -> {Automatic, Automatic}}], 
   FormBox[
    FormBox[
     TemplateBox[{"\"freq\""}, "LineLegend", DisplayFunction -> (FormBox[
        StyleBox[
         StyleBox[
          PaneBox[
           TagBox[
            GridBox[{{
               TagBox[
                GridBox[{{
                   GraphicsBox[{{
                    Directive[
                    EdgeForm[
                    Directive[
                    Opacity[0.3], 
                    GrayLevel[0]]], 
                    PointSize[0.5], 
                    Opacity[1.], 
                    AbsoluteThickness[1.6], 
                    RGBColor[0, 1, 0]], {
                    LineBox[{{0, 10}, {20, 10}}]}}, {
                    Directive[
                    EdgeForm[
                    Directive[
                    Opacity[0.3], 
                    GrayLevel[0]]], 
                    PointSize[0.5], 
                    Opacity[1.], 
                    AbsoluteThickness[1.6], 
                    RGBColor[0, 1, 0]], {}}}, AspectRatio -> Full, 
                    ImageSize -> {20, 10}, PlotRangePadding -> None, 
                    ImagePadding -> Automatic, 
                    BaselinePosition -> (Scaled[0.1] -> Baseline)], #}}, 
                 GridBoxAlignment -> {
                  "Columns" -> {Center, Left}, "Rows" -> {{Baseline}}}, 
                 AutoDelete -> False, 
                 GridBoxDividers -> {
                  "Columns" -> {{False}}, "Rows" -> {{False}}}, 
                 GridBoxItemSize -> {"Columns" -> {{All}}, "Rows" -> {{All}}},
                  GridBoxSpacings -> {
                  "Columns" -> {{0.5}}, "Rows" -> {{0.8}}}], "Grid"]}}, 
             GridBoxAlignment -> {"Columns" -> {{Left}}, "Rows" -> {{Top}}}, 
             AutoDelete -> False, 
             GridBoxItemSize -> {
              "Columns" -> {{Automatic}}, "Rows" -> {{Automatic}}}, 
             GridBoxSpacings -> {"Columns" -> {{1}}, "Rows" -> {{0}}}], 
            "Grid"], Alignment -> Left, AppearanceElements -> None, 
           ImageMargins -> {{5, 5}, {5, 5}}, ImageSizeAction -> 
           "ResizeToFit"], LineIndent -> 0, StripOnInput -> False], {
         FontFamily -> "Arial"}, Background -> Automatic, StripOnInput -> 
         False], TraditionalForm]& ), 
      InterpretationFunction :> (RowBox[{"LineLegend", "[", 
         RowBox[{
           RowBox[{"{", 
             RowBox[{"Directive", "[", 
               RowBox[{
                 RowBox[{"Opacity", "[", "1.`", "]"}], ",", 
                 RowBox[{"AbsoluteThickness", "[", "1.6`", "]"}], ",", 
                 
                 TemplateBox[<|"color" -> RGBColor[0, 1, 0]|>, 
                  "RGBColorSwatchTemplate"]}], "]"}], "}"}], ",", 
           RowBox[{"{", #, "}"}], ",", 
           RowBox[{"LegendMarkers", "\[Rule]", "None"}], ",", 
           RowBox[{"LabelStyle", "\[Rule]", 
             RowBox[{"{", "}"}]}], ",", 
           RowBox[{"LegendLayout", "\[Rule]", "\"Column\""}]}], "]"}]& ), 
      Editable -> True], TraditionalForm], TraditionalForm]},
  "Legended",
  DisplayFunction->(GridBox[{{
      TagBox[
       ItemBox[
        PaneBox[
         TagBox[#, "SkipImageSizeLevel"], Alignment -> {Center, Baseline}, 
         BaselinePosition -> Baseline], DefaultBaseStyle -> "Labeled"], 
       "SkipImageSizeLevel"], 
      ItemBox[#2, DefaultBaseStyle -> "LabeledLabel"]}}, 
    GridBoxAlignment -> {"Columns" -> {{Center}}, "Rows" -> {{Center}}}, 
    AutoDelete -> False, GridBoxItemSize -> Automatic, 
    BaselinePosition -> {1, 1}]& ),
  Editable->True,
  InterpretationFunction->(RowBox[{"Legended", "[", 
     RowBox[{#, ",", 
       RowBox[{"Placed", "[", 
         RowBox[{#2, ",", "After"}], "]"}]}], "]"}]& )]], "Output",
 CellChangeTimes->{{3.8560470324817142`*^9, 3.85604709268296*^9}, 
   3.856091469308979*^9, {3.8560916098246927`*^9, 3.856091744467442*^9}, 
   3.856091776251717*^9, {3.856091840798979*^9, 3.8560918522908154`*^9}, {
   3.85609191866352*^9, 3.856091972371945*^9}, 3.856092045159687*^9, {
   3.8560920789523497`*^9, 3.8560921103504543`*^9}, {3.8560924259915733`*^9, 
   3.856092461733008*^9}, 3.8560927995345087`*^9, {3.856092856561363*^9, 
   3.856092868060134*^9}, {3.856092948424127*^9, 3.856092963977373*^9}},
 CellLabel->
  "Out[2226]=",ExpressionUUID->"ba08aeda-cf89-4d6d-88aa-7a634686b1fb"]
}, Open  ]],

Cell[BoxData[""], "Input",
 CellChangeTimes->{{3.8415745494599743`*^9, 
  3.841574549460783*^9}},ExpressionUUID->"4e44a0cc-5ab2-48f7-b805-\
c952abbc4338"]
}, Open  ]]
},
WindowSize->{937, 958},
WindowMargins->{{274, Automatic}, {Automatic, 16}},
PrintingCopies->1,
PrintingPageRange->{1, Automatic},
Magnification:>1.4 Inherited,
FrontEndVersion->"13.0 for Mac OS X x86 (64-bit) (December 2, 2021)",
StyleDefinitions->"Default.nb",
ExpressionUUID->"8b8a2f69-b1bb-4303-962b-409c1a681509"
]
(* End of Notebook Content *)

(* Internal cache information *)
(*CellTagsOutline
CellTagsIndex->{}
*)
(*CellTagsIndex
CellTagsIndex->{}
*)
(*NotebookFileOutline
Notebook[{
Cell[CellGroupData[{
Cell[580, 22, 618, 11, 393, "Title",ExpressionUUID->"7ca17ffc-b3b3-44b6-bd2e-c8fa65c9b7bd"],
Cell[CellGroupData[{
Cell[1223, 37, 37211, 693, 2098, "Input",ExpressionUUID->"7a0b9471-4169-4e5e-b763-e1cfccc3dfd8"],
Cell[38437, 732, 2750, 71, 326, "Output",ExpressionUUID->"26972761-0ffe-4b74-992d-84c2b8157b2a"],
Cell[41190, 805, 31459, 580, 363, "Output",ExpressionUUID->"f5add7f9-cfb0-408f-ac51-09f3e059d232"],
Cell[72652, 1387, 14813, 284, 381, "Output",ExpressionUUID->"ba08aeda-cf89-4d6d-88aa-7a634686b1fb"]
}, Open  ]],
Cell[87480, 1674, 154, 3, 42, "Input",ExpressionUUID->"4e44a0cc-5ab2-48f7-b805-c952abbc4338"]
}, Open  ]]
}
]
*)
